# Supplementary material for: Poly[diaqua­bis­(μ-4,4′-bipyridine-κ2 N:N′)bis­(ethane-1,2-diol-κO)bis(μ-sulfato-κ2 O:O′)dicobalt(II)]
Source: Acta Crystallogr Sect E Struct Rep Online. 2013 Mar 16;69(Pt 4):m207–8. doi: 10.1107/S1600536813006685 (PMC3629485; doi:10.1107/S1600536813006685)
Supplement: Supplementary file 1 [file e-69-0m207-sup1.cif]

##############################################################################
#                                                                            #
# This CIF contains the data in a paper accepted for publication in          #
# Acta Crystallographica Section E. It conforms to the requirements of       #
# Notes for Authors for Acta Crystallographica Section E, and has been       #
# peer reviewed under the auspices of the IUCr Commission on Journals.       #
#                                                                            #
# Full details of the Crystallographic Information File format               #
# are given in the paper "The Crystallographic Information File (CIF):       #
# a New Standard Archive File for Crystallography" by S. R. Hall, F. H.      #
# Allen and I. D. Brown [Acta Cryst. (1991), A47, 655-685].                  #
#                                                                            #
# The current version of the core CIF dictionary is obtainable from          #
# ftp://ftp.iucr.org/pub/cif_core.dic.                                       #
#                                                                            #
# Software is freely available for graphical display of the structure(s)     #
# in this CIF. For information consult the CIF software page                 #
# http://www.iucr.org/resources/cif/software.                                #
#                                                                            #
# This file may be used for bona fide research purposes within the           #
# scientific community so long as proper attribution is given to the journal # 
# article from which it was obtained.                                        #
#                                                                            #
##############################################################################
data_global
_audit_creation_method     'from SHELXL97 CIF and IUCr SHELXL97-template'
_journal_date_recd_electronic     2013-02-27
_journal_date_accepted     2013-03-08
_journal_name_full     'Acta Crystallographica, Section E'
_journal_year     2013
_journal_volume     69
_journal_issue      4
_journal_page_first     m207
_journal_page_last     m208
_journal_paper_category     QM
_journal_paper_doi     10.1107/S1600536813006685
_journal_coeditor_code     MW2105
_publ_contact_author_name     'Dr Kai-Long Zhong'
_publ_contact_author_address
;
Department of Applied Chemistry
Nanjing College of Chemical Technology
Nanjing 210048
People's Republic of China
;
_publ_contact_author_email     zklong76@163.com
_publ_contact_author_fax     '+86-025-58370621'
_publ_contact_author_phone     '+86-025-58371642'
_publ_section_title
;\
Poly[diaquabis(\m-4,4'-bipyridine-\k^2^<i>N</i>:<i>N</i>')bis(ethane-1,2-diol-\
\k<i>O</i>)bis(\m-sulfato-\k^2^<i>O</i>:<i>O</i>')dicobalt(II)]
;
loop_
    _publ_author_name
    _publ_author_address
    'Kai-Long Zhong'
;
Department of Applied Chemistry
Nanjing College of Chemical Technology
Nanjing 210048
People's Republic of China
;
data_I
_audit_creation_method     SHELXL97
_chemical_name_systematic
;\
Poly[diaquabis(\m-4,4'-bipyridine-\k^2^<i>N</i>:<i>N</i>')bis(ethane-1,2-\
diol-\k<i>O</i>)bis(\m-sulfato-\k^2^<i>O</i>:<i>O</i>')dicobalt(II)]
;
_chemical_name_common     ?
_chemical_formula_moiety     'C24 H32 Co2 N4 O14 S2'
_chemical_formula_sum     'C24 H32 Co2 N4 O14 S2'
_chemical_formula_iupac     '[Co2 (S O4)2 (C10 H8 N2)2 (C2 H6 O2)2 (H2 O)2]'
_chemical_formula_weight     782.53
_chemical_melting_point     ?
_symmetry_cell_setting     monoclinic
_symmetry_space_group_name_H-M     'C 2/c'
_symmetry_space_group_name_Hall     '-C2yc'
loop_
    _symmetry_equiv_pos_as_xyz
    'x, y, z'
    '-x, y, -z+1/2'
    'x+1/2, y+1/2, z'
    '-x+1/2, y+1/2, -z+1/2'
    '-x, -y, -z'
    'x, -y, z-1/2'
    '-x+1/2, -y+1/2, -z'
    'x+1/2, -y+1/2, z-1/2'
_cell_length_a     11.124(2)
_cell_length_b     22.792(5)
_cell_length_c     12.066(2)
_cell_angle_alpha     90.00
_cell_angle_beta     95.51(3)
_cell_angle_gamma     90.00
_cell_volume     3045.2(11)
_cell_formula_units_Z     4
_cell_measurement_reflns_used     6960
_cell_measurement_theta_min     3.2520
_cell_measurement_theta_max     27.4894
_cell_measurement_temperature     223.15
_exptl_crystal_description     block
_exptl_crystal_colour     pink
_exptl_crystal_size_max     0.35
_exptl_crystal_size_mid     0.25
_exptl_crystal_size_min     0.20
_exptl_crystal_density_diffrn     1.707
_exptl_crystal_density_meas     ?
_exptl_crystal_density_method     'not measured'
_exptl_crystal_F_000     1608
_exptl_absorpt_coefficient_mu     1.302
_exptl_absorpt_correction_type     multi-scan
_exptl_absorpt_process_details     '(<i>REQAB</i>; Jacobson, 1998)'
_exptl_absorpt_correction_T_min     0.7221
_exptl_absorpt_correction_T_max     1.0000
_exptl_special_details
;
;
_diffrn_ambient_temperature     223.15
_diffrn_radiation_type     MoK\a
_diffrn_radiation_wavelength     0.71073
_diffrn_radiation_source     'fine-focus sealed tube'
_diffrn_radiation_monochromator     'Graphite'
_diffrn_measurement_device_type     'Rigaku Mercury CCD'
_diffrn_measurement_method     \w
_diffrn_detector_area_resol_mean     28.5714
_diffrn_reflns_number     8573
_diffrn_reflns_av_R_equivalents     0.0195
_diffrn_reflns_av_sigmaI/netI     0.0242
_diffrn_reflns_theta_min     3.25
_diffrn_reflns_theta_max     27.49
_diffrn_reflns_theta_full     27.49
_diffrn_measured_fraction_theta_max     0.982
_diffrn_measured_fraction_theta_full     0.982
_diffrn_reflns_limit_h_min     -12
_diffrn_reflns_limit_h_max     14
_diffrn_reflns_limit_k_min     -24
_diffrn_reflns_limit_k_max     29
_diffrn_reflns_limit_l_min     -15
_diffrn_reflns_limit_l_max     15
_diffrn_standards_number     0
_diffrn_standards_interval_count     .
_diffrn_standards_interval_time     .
_diffrn_standards_decay_%     ?
_refine_special_details
;
Refinement of <i>F</i>^2^ against ALL reflections. The weighted <i>R</i>-factor
<i>wR</i> and goodness of fit <i>S</i> are based on <i>F</i>^2^, conventional
<i>R</i>-factors <i>R</i> are based on <i>F</i>, with <i>F</i> set to zero for
negative <i>F</i>^2^. The threshold expression of <i>F</i>^2^ >
\s(<i>F</i>^2^) is used only for calculating <i>R</i>-factors(gt) <i>etc</i>.
and is not relevant to the choice of reflections for refinement.
<i>R</i>-factors based on <i>F</i>^2^ are statistically about twice as large
as those based on <i>F</i>, and <i>R</i>-factors based on ALL data will be
even larger.
;
_reflns_number_total     3453
_reflns_number_gt     3047
_reflns_threshold_expression     I>2\s(I)
_refine_ls_structure_factor_coef     Fsqd
_refine_ls_matrix_type     full
_refine_ls_R_factor_all     0.0349
_refine_ls_R_factor_gt     0.0288
_refine_ls_wR_factor_gt     0.0750
_refine_ls_wR_factor_ref     0.0780
_refine_ls_goodness_of_fit_ref     1.054
_refine_ls_restrained_S_all     1.055
_refine_ls_number_reflns     3453
_refine_ls_number_parameters     214
_refine_ls_number_restraints     1
_refine_ls_hydrogen_treatment     constr
_refine_ls_weighting_scheme     calc
_refine_ls_weighting_details
       'calc w = 1/[\s^2^(Fo^2^)+(0.0484P)^2^+0.1682P] where P=(Fo^2^+2Fc^2^)/3'
_atom_sites_solution_hydrogens     geom
_atom_sites_solution_primary     direct
_atom_sites_solution_secondary     difmap
_refine_ls_shift/su_max     0.001
_refine_ls_shift/su_mean     0.000
_refine_diff_density_max     0.441
_refine_diff_density_min     -0.487
_refine_ls_extinction_method     'SHELXL97 (Sheldrick, 2008)'
_refine_ls_extinction_coef     0.0044(3)
_refine_ls_extinction_expression
                                  'Fc^*^=kFc[1+0.001xFc^2^\l^3^/sin(2\q)]^-1/4^'
loop_
    _atom_type_symbol
    _atom_type_description
    _atom_type_scat_dispersion_real
    _atom_type_scat_dispersion_imag
    _atom_type_scat_source
    'C' 'C' 0.0033 0.0016
                         'International Tables Vol C Tables 4.2.6.8 and 6.1.1.4'
    'H' 'H' 0.0000 0.0000
                         'International Tables Vol C Tables 4.2.6.8 and 6.1.1.4'
    'N' 'N' 0.0061 0.0033
                         'International Tables Vol C Tables 4.2.6.8 and 6.1.1.4'
    'O' 'O' 0.0106 0.0060
                         'International Tables Vol C Tables 4.2.6.8 and 6.1.1.4'
    'S' 'S' 0.1246 0.1234
                         'International Tables Vol C Tables 4.2.6.8 and 6.1.1.4'
    'Co' 'Co' 0.3494 0.9721
                         'International Tables Vol C Tables 4.2.6.8 and 6.1.1.4'
_computing_data_collection     'CrystalClear (Rigaku, 2007)'
_computing_cell_refinement     'CrystalClear (Rigaku, 2007)'
_computing_data_reduction     'CrystalClear (Rigaku, 2007)'
_computing_structure_solution     'SHELXS97 (Sheldrick, 2008)'
_computing_structure_refinement     'SHELXL97 (Sheldrick, 2008)'
_computing_molecular_graphics     'XP in SHELXTL (Sheldrick, 2008)'
_computing_publication_material     'SHELXTL (Sheldrick, 2008)'
loop_
    _atom_site_type_symbol
    _atom_site_label
    _atom_site_fract_x
    _atom_site_fract_y
    _atom_site_fract_z
    _atom_site_U_iso_or_equiv
    _atom_site_adp_type
    _atom_site_calc_flag
    _atom_site_refinement_flags
    _atom_site_occupancy
    _atom_site_symmetry_multiplicity
    _atom_site_disorder_assembly
    _atom_site_disorder_group
    Co Co1 0.0000 0.379656(12) 0.7500 0.01469(10) Uani d S 1 2 . .
    Co Co2 0.5000 0.378829(12) 0.7500 0.01552(10) Uani d S 1 2 . .
    S S1 0.26448(3) 0.397753(16) 0.89235(3) 0.01772(11) Uani d . 1 1 . .
    O O1 0.38920(10) 0.37753(4) 0.88224(9) 0.0201(2) Uani d . 1 1 . .
    O O1W 0.02400(11) 0.37527(4) 0.57750(10) 0.0236(3) Uani d . 1 1 . .
    H H1WA 0.0685 0.3970 0.5413 0.035 Uiso d RD 1 1 . .
    H H1WB -0.0438 0.3770 0.5386 0.035 Uiso d RD 1 1 . .
    O O2 0.18890(10) 0.37997(5) 0.78736(9) 0.0200(2) Uani d . 1 1 . .
    O O3 0.21712(11) 0.36754(6) 0.98602(10) 0.0294(3) Uani d . 1 1 . .
    O O4 0.26137(11) 0.46083(5) 0.90508(12) 0.0374(3) Uani d . 1 1 . .
    O O5 0.34406(10) 0.37517(5) 0.63828(10) 0.0242(3) Uani d . 1 1 . .
    H H5 0.2817 0.3772 0.6691 0.036 Uiso calc R 1 1 . .
    O O6 0.19241(10) 0.43332(5) 0.47373(10) 0.0309(3) Uani d . 1 1 . .
    H H6A 0.2014 0.4678 0.4567 0.046 Uiso calc R 1 1 . .
    N N1 0.0000 0.47277(8) 0.7500 0.0187(4) Uani d S 1 2 . .
    N N2 0.0000 0.28541(8) 0.7500 0.0189(4) Uani d S 1 2 . .
    N N3 0.5000 0.47291(8) 0.7500 0.0179(4) Uani d S 1 2 . .
    N N4 0.5000 0.28432(8) 0.7500 0.0215(4) Uani d S 1 2 . .
    C C1 0.07997(14) 0.50339(7) 0.69724(13) 0.0215(3) Uani d . 1 1 . .
    H H1A 0.1369 0.4829 0.6609 0.026 Uiso calc R 1 1 . .
    C C2 0.08205(14) 0.56396(7) 0.69408(13) 0.0211(3) Uani d . 1 1 . .
    H H2A 0.1381 0.5833 0.6547 0.025 Uiso calc R 1 1 . .
    C C3 0.0000 0.59596(10) 0.7500 0.0192(4) Uani d S 1 2 . .
    C C4 0.06167(15) 0.25465(7) 0.83143(14) 0.0239(3) Uani d . 1 1 . .
    H H4A 0.1053 0.2751 0.8886 0.029 Uiso calc R 1 1 . .
    C C5 0.06372(15) 0.19388(7) 0.83470(14) 0.0234(3) Uani d . 1 1 . .
    H H5A 0.1075 0.1746 0.8933 0.028 Uiso calc R 1 1 . .
    C C6 0.0000 0.16175(9) 0.7500 0.0179(4) Uani d S 1 2 . .
    C C7 0.56963(15) 0.50386(7) 0.82523(14) 0.0269(4) Uani d . 1 1 . .
    H H7A 0.6188 0.4834 0.8787 0.032 Uiso calc R 1 1 . .
    C C8 0.57272(15) 0.56448(7) 0.82805(14) 0.0260(4) Uani d . 1 1 . .
    H H8A 0.6234 0.5837 0.8821 0.031 Uiso calc R 1 1 . .
    C C9 0.5000 0.59664(9) 0.7500 0.0170(4) Uani d S 1 2 . .
    C C10 0.41224(18) 0.25359(8) 0.78999(19) 0.0387(5) Uani d . 1 1 . .
    H H10A 0.3495 0.2740 0.8182 0.046 Uiso calc R 1 1 . .
    C C11 0.40926(17) 0.19292(8) 0.79184(18) 0.0388(5) Uani d . 1 1 . .
    H H11A 0.3459 0.1737 0.8214 0.047 Uiso calc R 1 1 . .
    C C12 0.5000 0.16078(10) 0.7500 0.0204(4) Uani d S 1 2 . .
    C C14 0.31776(15) 0.35169(8) 0.52895(14) 0.0269(4) Uani d . 1 1 . .
    H H14A 0.2479 0.3261 0.5275 0.032 Uiso calc R 1 1 . .
    H H14B 0.3857 0.3285 0.5093 0.032 Uiso calc R 1 1 . .
    C C15 0.29304(16) 0.40015(8) 0.44611(14) 0.0293(4) Uani d . 1 1 . .
    H H15A 0.3633 0.4253 0.4464 0.035 Uiso calc R 1 1 . .
    H H15B 0.2765 0.3838 0.3720 0.035 Uiso calc R 1 1 . .
loop_
    _atom_site_aniso_label
    _atom_site_aniso_U_11
    _atom_site_aniso_U_22
    _atom_site_aniso_U_33
    _atom_site_aniso_U_12
    _atom_site_aniso_U_13
    _atom_site_aniso_U_23
    Co1 0.01344(16) 0.01259(15) 0.01800(17) 0.000 0.00121(11) 0.000
    Co2 0.01370(17) 0.01303(15) 0.01967(17) 0.000 0.00082(12) 0.000
    S1 0.01530(19) 0.0186(2) 0.0190(2) 0.00168(14) 0.00014(13) -0.00353(14)
    O1 0.0145(5) 0.0238(6) 0.0218(6) 0.0020(4) 0.0012(4) -0.0004(4)
    O1W 0.0201(6) 0.0301(6) 0.0209(6) -0.0032(5) 0.0029(5) 0.0025(4)
    O2 0.0147(5) 0.0267(6) 0.0185(6) -0.0003(4) 0.0009(4) -0.0023(4)
    O3 0.0198(6) 0.0491(8) 0.0196(6) -0.0006(5) 0.0031(5) 0.0040(5)
    O4 0.0347(7) 0.0207(6) 0.0548(9) 0.0068(5) -0.0059(6) -0.0131(6)
    O5 0.0176(6) 0.0351(7) 0.0198(6) 0.0006(5) 0.0016(5) -0.0034(5)
    O6 0.0283(6) 0.0273(6) 0.0380(7) 0.0006(5) 0.0080(5) 0.0119(5)
    N1 0.0192(9) 0.0150(8) 0.0215(10) 0.000 0.0003(7) 0.000
    N2 0.0194(9) 0.0147(9) 0.0221(10) 0.000 -0.0002(7) 0.000
    N3 0.0175(9) 0.0147(8) 0.0214(10) 0.000 0.0016(7) 0.000
    N4 0.0212(9) 0.0140(9) 0.0295(11) 0.000 0.0036(8) 0.000
    C1 0.0209(7) 0.0184(7) 0.0258(8) 0.0009(6) 0.0046(6) -0.0005(6)
    C2 0.0216(7) 0.0176(7) 0.0247(8) -0.0007(6) 0.0058(6) 0.0016(6)
    C3 0.0212(11) 0.0161(10) 0.0199(11) 0.000 0.0000(8) 0.000
    C4 0.0271(8) 0.0184(7) 0.0245(8) 0.0006(7) -0.0055(7) -0.0017(6)
    C5 0.0279(8) 0.0182(8) 0.0224(8) 0.0011(7) -0.0063(6) 0.0007(6)
    C6 0.0171(10) 0.0174(10) 0.0193(11) 0.000 0.0024(8) 0.000
    C7 0.0312(9) 0.0179(8) 0.0292(9) 0.0020(7) -0.0097(7) 0.0015(7)
    C8 0.0314(9) 0.0183(8) 0.0258(9) -0.0008(7) -0.0099(7) -0.0019(6)
    C9 0.0170(10) 0.0146(10) 0.0198(11) 0.000 0.0034(8) 0.000
    C10 0.0356(10) 0.0181(8) 0.0670(14) 0.0013(8) 0.0280(10) -0.0010(8)
    C11 0.0358(10) 0.0178(8) 0.0679(14) -0.0026(8) 0.0314(10) -0.0002(8)
    C12 0.0217(11) 0.0164(10) 0.0229(11) 0.000 0.0010(9) 0.000
    C14 0.0271(8) 0.0273(9) 0.0258(9) 0.0018(7) 0.0009(7) -0.0082(7)
    C15 0.0283(9) 0.0386(10) 0.0219(9) -0.0008(8) 0.0072(7) 0.0001(7)
_geom_special_details
;
All e.s.d.'s (except the e.s.d. in the dihedral angle between two l.s. planes)
are estimated using the full covariance matrix. The cell e.s.d.'s are taken
into account individually in the estimation of e.s.d.'s in distances, angles
and torsion angles; correlations between e.s.d.'s in cell parameters are only
used when they are defined by crystal symmetry. An approximate (isotropic)
treatment of cell e.s.d.'s is used for estimating e.s.d.'s involving l.s.
planes.
;
loop_
    _geom_bond_atom_site_label_1
    _geom_bond_atom_site_label_2
    _geom_bond_site_symmetry_2
    _geom_bond_distance
    _geom_bond_publ_flag
    Co1 O2 . 2.1064(12) ?
    Co1 O2 2_556 2.1064(12) ?
    Co1 N1 . 2.1223(19) ?
    Co1 O1W 2_556 2.1262(12) ?
    Co1 O1W . 2.1262(12) ?
    Co1 N2 . 2.1480(19) ?
    Co2 O5 . 2.0938(13) ?
    Co2 O5 2_656 2.0938(13) ?
    Co2 O1 . 2.1081(12) ?
    Co2 O1 2_656 2.1081(12) ?
    Co2 N3 . 2.1443(19) ?
    Co2 N4 . 2.1540(19) ?
    S1 O4 . 1.4465(13) ?
    S1 O3 . 1.4641(13) ?
    S1 O1 . 1.4781(12) ?
    S1 O2 . 1.5072(12) ?
    O1W H1WA . 0.8500 ?
    O1W H1WB . 0.8500 ?
    O5 C14 . 1.428(2) ?
    O5 H5 . 0.8200 ?
    O6 C15 . 1.417(2) ?
    O6 H6A . 0.8200 ?
    N1 C1 2_556 1.3389(18) ?
    N1 C1 . 1.3389(19) ?
    N2 C4 2_556 1.3409(19) ?
    N2 C4 . 1.3409(19) ?
    N3 C7 . 1.3366(19) ?
    N3 C7 2_656 1.3366(19) ?
    N4 C10 . 1.329(2) ?
    N4 C10 2_656 1.329(2) ?
    C1 C2 . 1.381(2) ?
    C1 H1A . 0.9300 ?
    C2 C3 . 1.3924(19) ?
    C2 H2A . 0.9300 ?
    C3 C2 2_556 1.392(2) ?
    C3 C12 3_455 1.477(3) ?
    C4 C5 . 1.386(2) ?
    C4 H4A . 0.9300 ?
    C5 C6 . 1.3943(19) ?
    C5 H5A . 0.9300 ?
    C6 C5 2_556 1.3943(19) ?
    C6 C9 3_445 1.484(3) ?
    C7 C8 . 1.382(2) ?
    C7 H7A . 0.9300 ?
    C8 C9 . 1.390(2) ?
    C8 H8A . 0.9300 ?
    C9 C8 2_656 1.390(2) ?
    C9 C6 3 1.484(3) ?
    C10 C11 . 1.384(2) ?
    C10 H10A . 0.9300 ?
    C11 C12 . 1.381(2) ?
    C11 H11A . 0.9300 ?
    C12 C11 2_656 1.381(2) ?
    C12 C3 3_545 1.477(3) ?
    C14 C15 . 1.497(2) ?
    C14 H14A . 0.9700 ?
    C14 H14B . 0.9700 ?
    C15 H15A . 0.9700 ?
    C15 H15B . 0.9700 ?
loop_
    _geom_angle_atom_site_label_1
    _geom_angle_atom_site_label_2
    _geom_angle_atom_site_label_3
    _geom_angle_site_symmetry_1
    _geom_angle_site_symmetry_3
    _geom_angle
    _geom_angle_publ_flag
    O2 Co1 O2 . 2_556 179.61(6) ?
    O2 Co1 N1 . . 89.80(3) ?
    O2 Co1 N1 2_556 . 89.80(3) ?
    O2 Co1 O1W . 2_556 90.41(5) ?
    O2 Co1 O1W 2_556 2_556 89.60(5) ?
    N1 Co1 O1W . 2_556 92.70(3) ?
    O2 Co1 O1W . . 89.60(5) ?
    O2 Co1 O1W 2_556 . 90.41(5) ?
    N1 Co1 O1W . . 92.70(3) ?
    O1W Co1 O1W 2_556 . 174.60(6) ?
    O2 Co1 N2 . . 90.20(3) ?
    O2 Co1 N2 2_556 . 90.20(3) ?
    N1 Co1 N2 . . 180.0 ?
    O1W Co1 N2 2_556 . 87.30(3) ?
    O1W Co1 N2 . . 87.30(3) ?
    O5 Co2 O5 . 2_656 175.44(6) ?
    O5 Co2 O1 . . 88.75(5) ?
    O5 Co2 O1 2_656 . 91.18(5) ?
    O5 Co2 O1 . 2_656 91.18(5) ?
    O5 Co2 O1 2_656 2_656 88.75(5) ?
    O1 Co2 O1 . 2_656 178.39(6) ?
    O5 Co2 N3 . . 92.28(3) ?
    O5 Co2 N3 2_656 . 92.28(3) ?
    O1 Co2 N3 . . 90.81(3) ?
    O1 Co2 N3 2_656 . 90.81(3) ?
    O5 Co2 N4 . . 87.72(3) ?
    O5 Co2 N4 2_656 . 87.72(3) ?
    O1 Co2 N4 . . 89.19(3) ?
    O1 Co2 N4 2_656 . 89.19(3) ?
    N3 Co2 N4 . . 180.0 ?
    O4 S1 O3 . . 111.80(8) ?
    O4 S1 O1 . . 110.55(7) ?
    O3 S1 O1 . . 109.10(7) ?
    O4 S1 O2 . . 109.84(7) ?
    O3 S1 O2 . . 108.02(7) ?
    O1 S1 O2 . . 107.40(7) ?
    S1 O1 Co2 . . 132.83(7) ?
    Co1 O1W H1WA . . 127.6 ?
    Co1 O1W H1WB . . 110.5 ?
    H1WA O1W H1WB . . 102.6 ?
    S1 O2 Co1 . . 130.19(7) ?
    C14 O5 Co2 . . 133.90(10) ?
    C14 O5 H5 . . 109.5 ?
    Co2 O5 H5 . . 113.0 ?
    C15 O6 H6A . . 109.5 ?
    C1 N1 C1 2_556 . 117.17(19) ?
    C1 N1 Co1 2_556 . 121.41(10) ?
    C1 N1 Co1 . . 121.41(10) ?
    C4 N2 C4 2_556 . 116.96(19) ?
    C4 N2 Co1 2_556 . 121.52(10) ?
    C4 N2 Co1 . . 121.52(10) ?
    C7 N3 C7 . 2_656 116.29(19) ?
    C7 N3 Co2 . . 121.85(10) ?
    C7 N3 Co2 2_656 . 121.85(10) ?
    C10 N4 C10 . 2_656 116.4(2) ?
    C10 N4 Co2 . . 121.80(11) ?
    C10 N4 Co2 2_656 . 121.80(11) ?
    N1 C1 C2 . . 123.21(15) ?
    N1 C1 H1A . . 118.4 ?
    C2 C1 H1A . . 118.4 ?
    C1 C2 C3 . . 119.78(15) ?
    C1 C2 H2A . . 120.1 ?
    C3 C2 H2A . . 120.1 ?
    C2 C3 C2 . 2_556 116.8(2) ?
    C2 C3 C12 . 3_455 121.59(10) ?
    C2 C3 C12 2_556 3_455 121.59(10) ?
    N2 C4 C5 . . 123.32(15) ?
    N2 C4 H4A . . 118.3 ?
    C5 C4 H4A . . 118.3 ?
    C4 C5 C6 . . 119.89(15) ?
    C4 C5 H5A . . 120.1 ?
    C6 C5 H5A . . 120.1 ?
    C5 C6 C5 . 2_556 116.6(2) ?
    C5 C6 C9 . 3_445 121.68(10) ?
    C5 C6 C9 2_556 3_445 121.68(10) ?
    N3 C7 C8 . . 123.75(15) ?
    N3 C7 H7A . . 118.1 ?
    C8 C7 H7A . . 118.1 ?
    C7 C8 C9 . . 119.93(15) ?
    C7 C8 H8A . . 120.0 ?
    C9 C8 H8A . . 120.0 ?
    C8 C9 C8 2_656 . 116.4(2) ?
    C8 C9 C6 2_656 3 121.82(10) ?
    C8 C9 C6 . 3 121.82(10) ?
    N4 C10 C11 . . 123.51(17) ?
    N4 C10 H10A . . 118.2 ?
    C11 C10 H10A . . 118.2 ?
    C12 C11 C10 . . 120.31(17) ?
    C12 C11 H11A . . 119.8 ?
    C10 C11 H11A . . 119.8 ?
    C11 C12 C11 2_656 . 116.0(2) ?
    C11 C12 C3 2_656 3_545 122.02(11) ?
    C11 C12 C3 . 3_545 122.02(11) ?
    O5 C14 C15 . . 110.40(14) ?
    O5 C14 H14A . . 109.6 ?
    C15 C14 H14A . . 109.6 ?
    O5 C14 H14B . . 109.6 ?
    C15 C14 H14B . . 109.6 ?
    H14A C14 H14B . . 108.1 ?
    O6 C15 C14 . . 109.59(14) ?
    O6 C15 H15A . . 109.8 ?
    C14 C15 H15A . . 109.8 ?
    O6 C15 H15B . . 109.8 ?
    C14 C15 H15B . . 109.8 ?
    H15A C15 H15B . . 108.2 ?
loop_
    _geom_torsion_atom_site_label_1
    _geom_torsion_atom_site_label_2
    _geom_torsion_atom_site_label_3
    _geom_torsion_atom_site_label_4
    _geom_torsion_site_symmetry_1
    _geom_torsion_site_symmetry_2
    _geom_torsion_site_symmetry_3
    _geom_torsion_site_symmetry_4
    _geom_torsion
    _geom_torsion_publ_flag
    O4 S1 O1 Co2 . . . . -77.34(11) ?
    O3 S1 O1 Co2 . . . . 159.32(8) ?
    O2 S1 O1 Co2 . . . . 42.47(10) ?
    O5 Co2 O1 S1 . . . . -28.26(9) ?
    O5 Co2 O1 S1 2_656 . . . 156.30(9) ?
    N3 Co2 O1 S1 . . . . 64.00(8) ?
    N4 Co2 O1 S1 . . . . -116.00(8) ?
    O4 S1 O2 Co1 . . . . -71.63(10) ?
    O3 S1 O2 Co1 . . . . 50.55(10) ?
    O1 S1 O2 Co1 . . . . 168.10(7) ?
    N1 Co1 O2 S1 . . . . 69.57(8) ?
    O1W Co1 O2 S1 2_556 . . . -23.13(9) ?
    O1W Co1 O2 S1 . . . . 162.27(8) ?
    N2 Co1 O2 S1 . . . . -110.43(8) ?
    O1 Co2 O5 C14 . . . . -150.40(14) ?
    O1 Co2 O5 C14 2_656 . . . 27.99(14) ?
    N3 Co2 O5 C14 . . . . 118.84(14) ?
    N4 Co2 O5 C14 . . . . -61.16(14) ?
    O2 Co1 N1 C1 . . . 2_556 -134.02(9) ?
    O2 Co1 N1 C1 2_556 . . 2_556 45.98(9) ?
    O1W Co1 N1 C1 2_556 . . 2_556 -43.61(9) ?
    O1W Co1 N1 C1 . . . 2_556 136.39(9) ?
    O2 Co1 N1 C1 . . . . 45.98(9) ?
    O2 Co1 N1 C1 2_556 . . . -134.02(9) ?
    O1W Co1 N1 C1 2_556 . . . 136.39(9) ?
    O1W Co1 N1 C1 . . . . -43.61(9) ?
    O2 Co1 N2 C4 . . . 2_556 -133.47(9) ?
    O2 Co1 N2 C4 2_556 . . 2_556 46.53(9) ?
    O1W Co1 N2 C4 2_556 . . 2_556 136.13(9) ?
    O1W Co1 N2 C4 . . . 2_556 -43.87(9) ?
    O2 Co1 N2 C4 . . . . 46.53(9) ?
    O2 Co1 N2 C4 2_556 . . . -133.47(9) ?
    O1W Co1 N2 C4 2_556 . . . -43.87(9) ?
    O1W Co1 N2 C4 . . . . 136.13(9) ?
    O5 Co2 N3 C7 . . . . 167.15(10) ?
    O5 Co2 N3 C7 2_656 . . . -12.85(10) ?
    O1 Co2 N3 C7 . . . . 78.37(10) ?
    O1 Co2 N3 C7 2_656 . . . -101.63(10) ?
    O5 Co2 N3 C7 . . . 2_656 -12.85(10) ?
    O5 Co2 N3 C7 2_656 . . 2_656 167.15(10) ?
    O1 Co2 N3 C7 . . . 2_656 -101.63(10) ?
    O1 Co2 N3 C7 2_656 . . 2_656 78.37(10) ?
    O5 Co2 N4 C10 . . . . -65.05(12) ?
    O5 Co2 N4 C10 2_656 . . . 114.95(12) ?
    O1 Co2 N4 C10 . . . . 23.74(12) ?
    O1 Co2 N4 C10 2_656 . . . -156.26(12) ?
    O5 Co2 N4 C10 . . . 2_656 114.95(12) ?
    O5 Co2 N4 C10 2_656 . . 2_656 -65.05(12) ?
    O1 Co2 N4 C10 . . . 2_656 -156.26(12) ?
    O1 Co2 N4 C10 2_656 . . 2_656 23.74(12) ?
    C1 N1 C1 C2 2_556 . . . -0.83(11) ?
    Co1 N1 C1 C2 . . . . 179.17(11) ?
    N1 C1 C2 C3 . . . . 1.6(2) ?
    C1 C2 C3 C2 . . . 2_556 -0.77(10) ?
    C1 C2 C3 C12 . . . 3_455 179.23(10) ?
    C4 N2 C4 C5 2_556 . . . -0.20(12) ?
    Co1 N2 C4 C5 . . . . 179.80(12) ?
    N2 C4 C5 C6 . . . . 0.4(2) ?
    C4 C5 C6 C5 . . . 2_556 -0.19(11) ?
    C4 C5 C6 C9 . . . 3_445 179.81(11) ?
    C7 N3 C7 C8 2_656 . . . -0.21(13) ?
    Co2 N3 C7 C8 . . . . 179.79(13) ?
    N3 C7 C8 C9 . . . . 0.4(3) ?
    C7 C8 C9 C8 . . . 2_656 -0.19(12) ?
    C7 C8 C9 C6 . . . 3 179.81(12) ?
    C10 N4 C10 C11 2_656 . . . 0.26(17) ?
    Co2 N4 C10 C11 . . . . -179.74(17) ?
    N4 C10 C11 C12 . . . . -0.5(3) ?
    C10 C11 C12 C11 . . . 2_656 0.24(15) ?
    C10 C11 C12 C3 . . . 3_545 -179.76(15) ?
    Co2 O5 C14 C15 . . . . -111.40(14) ?
    O5 C14 C15 O6 . . . . -60.27(18) ?
loop_
    _geom_hbond_atom_site_label_D
    _geom_hbond_atom_site_label_H
    _geom_hbond_atom_site_label_A
    _geom_hbond_site_symmetry_A
    _geom_hbond_distance_DH
    _geom_hbond_distance_HA
    _geom_hbond_distance_DA
    _geom_hbond_angle_DHA
    O6 H6A O4 6_565 0.82 1.89 2.6866(17) 165
    O1W H1WA O6 . 0.85 1.86 2.6980(17) 168
    O1W H1WB O3 2_556 0.85 1.93 2.7237(18) 154
    O5 H5 O2 . 0.82 1.84 2.6122(17) 156
