# Supplementary material for: Poly[diaqua­bis­(μ-4,4′-bipyridine-κ2 N:N′)bis­(ethane-1,2-diol-κO)bis(μ-sulfato-κ2 O:O′)dicobalt(II)]
Source: Acta Crystallogr Sect E Struct Rep Online. 2013 Mar 16;69(Pt 4):m207–8. doi: 10.1107/S1600536813006685 (PMC3629485; doi:10.1107/S1600536813006685)
Supplement: Supplementary file 2 [file e-69-0m207-Isup2.hkl]

# 
# h,k,l, Fc-squared, Fo-squared, sigma(Fo-squared) and status flag 
# 
data_I
_shelx_title ' p in C2/c' 
_shelx_refln_list_code          4 
_shelx_F_calc_maximum      545.76 
_exptl_crystal_F_000      1608.00 
_reflns_d_resolution_high  0.7699 
 
loop_ 
 _symmetry_equiv_pos_as_xyz 
 'x, y, z' 
 '-x, y, -z+1/2' 
 'x+1/2, y+1/2, z' 
 '-x+1/2, y+1/2, -z+1/2' 
 '-x, -y, -z' 
 'x, -y, z-1/2' 
 '-x+1/2, -y+1/2, -z' 
 'x+1/2, -y+1/2, z-1/2' 
 
_cell_length_a    11.1243 
_cell_length_b    22.7920 
_cell_length_c    12.0663 
_cell_angle_alpha  90.000 
_cell_angle_beta   95.515 
_cell_angle_gamma  90.000 
 
_shelx_F_squared_multiplier     1.000 
 
loop_ 
 _refln_index_h 
 _refln_index_k 
 _refln_index_l 
 _refln_F_squared_calc 
 _refln_F_squared_meas 
 _refln_F_squared_sigma 
 _refln_observed_status 
   6   0   0     7257.04     7402.74    164.12 o 
   8   0   0    18101.93    18504.40    167.28 o 
  10   0   0    20018.79    20617.14    309.12 o 
  12   0   0    19733.02    20112.13    731.97 o 
   3   1   0     2847.19     2418.89     30.97 o 
   5   1   0     1871.32     2200.56     35.38 o 
   7   1   0       34.11       29.86      9.09 o 
   9   1   0      674.06      598.39     24.04 o 
  11   1   0     2914.59     2727.88     50.70 o 
  13   1   0     1320.53     1371.22     72.95 o 
   2   2   0    10800.46    11142.44     51.80 o 
   4   2   0     4673.59     4592.48     51.63 o 
   6   2   0      729.42      739.21     26.61 o 
   8   2   0      189.95      193.65     16.67 o 
  10   2   0        1.66       20.01     12.35 o 
  12   2   0      313.76      348.73     34.12 o 
   1   3   0      338.49      288.11      9.46 o 
   3   3   0     7680.40     7471.50     44.25 o 
   5   3   0     1891.49     2161.36     33.90 o 
   7   3   0      328.75      357.45     20.03 o 
   9   3   0       87.40       93.97     12.87 o 
  11   3   0       12.32       23.93     12.90 o 
  13   3   0      103.16       84.36     30.68 o 
   2   4   0     4739.62     4855.96    108.33 o 
   4   4   0    58458.06    60915.04    456.69 o 
   6   4   0    43119.89    48516.37    275.77 o 
   8   4   0    22249.82    24104.78    108.11 o 
  10   4   0     8425.74     8658.41    109.10 o 
  12   4   0     2318.93     2324.73    134.29 o 
  14   4   0      557.20      445.00     52.43 o 
   1   5   0       76.90       90.82     10.42 o 
   3   5   0     6840.07     6363.54     78.68 o 
   5   5   0     3064.26     3546.56     36.78 o 
   7   5   0       37.93       46.36      9.96 o 
   9   5   0     2749.98     2719.72     46.69 o 
  11   5   0      966.77      935.27     44.32 o 
  13   5   0     1498.32     1441.31     93.44 o 
   0   6   0    21264.56    19759.41    126.22 o 
   2   6   0     4449.95     3882.76    119.90 o 
   4   6   0     4463.96     4089.60     86.61 o 
   6   6   0      505.51      487.16     16.32 o 
   8   6   0      628.66      643.51     19.15 o 
  10   6   0        7.54       30.83     11.44 o 
  12   6   0      145.67      154.67     49.85 o 
  14   6   0        0.66       -8.95     23.00 o 
   1   7   0      203.91      218.35     12.02 o 
   3   7   0     5511.90     5836.72     51.75 o 
   5   7   0     1711.93     1745.82     49.45 o 
   7   7   0     1099.86     1129.71     21.54 o 
   9   7   0      408.38      409.62     15.05 o 
  11   7   0      878.17      881.41     23.23 o 
  13   7   0      171.11      236.48     54.97 o 
   0   8   0   146847.34   136032.69   2487.50 o 
   2   8   0    17071.06    16512.17     84.37 o 
   4   8   0    26093.88    25896.71    390.69 o 
   6   8   0    17844.32    18507.59    144.33 o 
   8   8   0    12995.31    13152.57    127.57 o 
  10   8   0     5615.35     5705.54     63.70 o 
  12   8   0     3384.56     3686.42    146.23 o 
   1   9   0        1.65       15.16     10.54 o 
   3   9   0     5725.59     5390.84    299.85 o 
   5   9   0      116.27      135.03     12.18 o 
   7   9   0      361.13      338.96     11.87 o 
   9   9   0     1164.86     1127.22     56.48 o 
  11   9   0      905.06      837.98     76.76 o 
  13   9   0      605.49      576.75     69.06 o 
   0  10   0    14043.86    13555.02    141.31 o 
   2  10   0     1501.88     1743.31     33.46 o 
   4  10   0     6547.32     6334.37     99.36 o 
   6  10   0      106.03      103.77      9.75 o 
   8  10   0     4319.33     4488.48    108.29 o 
  10  10   0       79.26       42.18     58.80 o 
  12  10   0      998.21     1038.86     89.56 o 
   1  11   0      165.23      155.54     15.49 o 
   3  11   0      435.84      497.00     23.45 o 
   5  11   0     4859.64     4891.28     67.04 o 
   7  11   0     3186.34     3133.27     94.37 o 
   9  11   0      532.77      537.14     69.06 o 
  11  11   0     1425.34     1331.25    101.12 o 
  13  11   0       88.19       93.31     44.74 o 
   0  12   0    47551.41    46652.47    393.90 o 
   2  12   0     5671.19     4805.70     57.12 o 
   4  12   0    24037.50    22441.93    682.19 o 
   8  12   0    15036.66    15194.56    383.12 o 
  10  12   0     5380.31     5725.00    231.47 o 
  12  12   0     1701.32     1611.87    110.10 o 
   1  13   0        1.01       23.95     14.83 o 
   3  13   0     1127.44     1101.69     30.46 o 
   5  13   0      379.07      389.71     22.53 o 
   7  13   0      387.28      373.79     65.85 o 
   9  13   0      431.55      359.32     72.89 o 
  11  13   0     1015.74      996.68     88.28 o 
   0  14   0    10194.16    10132.64    132.58 o 
   2  14   0      394.68      423.16     21.61 o 
   4  14   0    13403.22    13774.85    113.90 o 
   6  14   0       96.58       96.56     16.73 o 
   8  14   0     9120.08     9371.01    271.44 o 
  10  14   0        8.84       57.51     62.62 o 
  12  14   0      755.08      709.85     88.25 o 
   1  15   0      205.03      215.87     18.25 o 
   3  15   0     1847.75     1782.71     38.34 o 
   5  15   0     5044.31     4757.10    194.93 o 
   7  15   0     3955.00     4022.45     75.83 o 
   9  15   0     4085.40     4180.84    199.03 o 
  11  15   0      228.97      324.70     63.92 o 
   0  16   0    35929.27    36721.80    367.42 o 
   2  16   0    20234.17    20327.69    138.05 o 
   4  16   0     1333.97     1179.97     31.31 o 
   6  16   0      644.21      675.04     50.53 o 
   8  16   0     1205.36     1159.57     94.71 o 
  10  16   0     3039.45     3501.67    160.27 o 
  12  16   0     1004.66     1028.55     97.23 o 
   1  17   0      203.67      198.00     24.92 o 
   3  17   0       95.13       83.10     15.00 o 
   5  17   0     3185.94     3057.35    106.19 o 
   7  17   0      701.62      699.34     21.49 o 
   9  17   0       11.37       67.74     75.41 o 
  11  17   0      168.13      126.55     42.18 o 
   0  18   0     5574.22     5796.29    113.36 o 
   2  18   0      616.38      598.68     33.99 o 
   4  18   0     4028.06     4184.11     66.85 o 
   6  18   0      864.50      768.93     78.04 o 
   8  18   0     2176.72     2189.54    128.12 o 
  10  18   0      727.81      723.92     90.81 o 
   1  19   0       40.72       43.42     12.95 o 
   3  19   0      102.37       97.81     16.04 o 
   5  19   0     2063.77     2127.36     54.25 o 
   7  19   0     1755.61     1678.17     33.34 o 
   9  19   0      463.03      438.58     89.51 o 
  11  19   0      791.70      795.56     89.53 o 
   0  20   0     1983.17     2247.28     72.40 o 
   2  20   0    10891.20    11591.96    167.17 o 
   4  20   0     1550.14     1670.87     59.42 o 
   6  20   0    21276.46    22433.31    316.52 o 
   8  20   0     3861.57     3893.65    169.40 o 
  10  20   0     5091.80     5158.50    195.24 o 
   1  21   0       80.12       91.96     22.34 o 
   3  21   0      131.71      125.64     22.81 o 
   5  21   0     3427.03     3276.28     85.07 o 
   7  21   0      721.79      789.17     85.70 o 
   9  21   0       18.54        2.56     35.79 o 
   0  22   0     6731.97     6137.64    184.92 o 
   2  22   0     4780.74     4641.17     81.60 o 
   4  22   0     1221.78     1190.83     53.44 o 
   6  22   0     2704.68     2815.44     71.38 o 
   8  22   0      544.02      679.02     95.91 o 
   1  23   0       10.96       28.17     20.46 o 
   3  23   0       19.57       16.00     12.06 o 
   5  23   0      205.54      153.58     38.29 o 
   7  23   0      355.96      355.43    115.07 o 
   9  23   0       23.82       62.63     40.90 o 
   0  24   0     3053.39     2856.14    138.51 o 
   2  24   0     9509.23     9411.58    403.37 o 
   4  24   0      787.18      790.81     63.31 o 
   6  24   0     4999.60     5141.27    208.12 o 
   8  24   0     1714.36     1634.81    139.54 o 
   1  25   0       15.77       30.33     27.88 o 
   3  25   0        2.96       35.30     26.16 o 
   5  25   0      964.14      882.73     56.93 o 
   7  25   0      237.11      272.29     71.59 o 
   0  26   0      897.57      967.13    227.71 o 
   2  26   0     1553.76     1687.41    104.97 o 
   4  26   0       51.98       50.32     26.05 o 
   6  26   0      706.99      494.95    148.36 o 
   1  27   0        0.43       29.14     27.65 o 
   3  27   0       11.05       37.70     22.59 o 
   5  27   0      129.58      162.33     54.96 o 
   0  28   0      341.57      256.98     51.14 o 
   2  28   0     4280.66     4585.74    114.59 o 
   4  28   0      268.80      251.84     57.53 o 
   1  29   0        0.32       36.21     29.40 o 
 -13   1   1      786.71      658.74     57.56 o 
 -11   1   1      245.90      253.59     22.54 o 
  -9   1   1     1254.92     1204.33     29.75 o 
  -7   1   1     9071.73     9350.32    162.18 o 
  -5   1   1    18513.29    20371.19    146.83 o 
  -3   1   1     8597.95     8334.20     44.24 o 
   3   1   1     3232.41     3011.78     33.80 o 
   5   1   1      729.77      617.69     27.35 o 
   7   1   1     4468.34     4614.29     58.45 o 
   9   1   1     1518.46     1599.98     37.18 o 
  11   1   1      359.15      332.90     20.70 o 
  13   1   1      184.34      175.90     26.38 o 
 -12   2   1     4512.07     4606.81     71.01 o 
 -10   2   1      496.68      462.28     27.31 o 
  -8   2   1    24440.26    25993.21    313.54 o 
  -6   2   1    24494.31    25955.87    186.41 o 
  -4   2   1    11103.73     9555.03     61.36 o 
  -2   2   1      668.66      618.38     13.70 o 
   2   2   1       51.81      112.29      9.81 o 
   4   2   1    85726.61    97988.48   1031.65 o 
   6   2   1    26137.25    27728.27    177.82 o 
   8   2   1    15913.92    16837.58    185.42 o 
  10   2   1    10401.08    10556.12    157.39 o 
  12   2   1     3114.32     3087.36     63.54 o 
 -13   3   1      348.75      317.07     48.58 o 
 -11   3   1      302.16      271.30     16.55 o 
  -9   3   1      470.69      517.61     24.14 o 
  -7   3   1    10246.58    10648.27    202.13 o 
  -5   3   1     7975.48     8889.46     81.40 o 
  -3   3   1     3509.02     3740.03     52.58 o 
  -1   3   1      663.51      776.99     26.74 o 
   1   3   1     1805.01     1991.96     32.63 o 
   3   3   1    10151.39    10389.65     59.22 o 
   5   3   1     3241.45     3060.29     38.38 o 
   7   3   1    13987.44    14394.13    117.59 o 
   9   3   1     2272.35     2245.84     43.68 o 
  11   3   1     3448.12     3517.35     71.12 o 
  13   3   1     1399.13     1456.52     88.31 o 
 -12   4   1      239.60      217.12     19.47 o 
 -10   4   1      360.02      385.38     23.35 o 
  -8   4   1     4736.05     4641.87    155.40 o 
  -6   4   1     2921.44     3023.31     38.04 o 
  -4   4   1    16236.63    16859.33    226.94 o 
  -2   4   1     8682.55     9080.68    123.59 o 
   0   4   1     2670.20     2677.02     39.67 o 
   2   4   1      598.84      580.89     15.79 o 
   4   4   1       19.29       17.40      7.56 o 
   6   4   1     1122.51     1088.58     34.03 o 
   8   4   1      227.10      256.50     20.05 o 
  10   4   1       18.10       22.81     10.79 o 
  12   4   1        8.70        9.11     11.64 o 
  14   4   1       39.79      106.08     46.01 o 
 -13   5   1      344.85      336.25     52.42 o 
 -11   5   1     2106.36     1997.23     34.20 o 
  -9   5   1       67.50       64.87      8.77 o 
  -7   5   1     1189.03     1266.80     20.29 o 
  -5   5   1        0.63       21.66     16.54 o 
  -3   5   1     1983.73     2004.64     52.24 o 
  -1   5   1      158.94      154.99     11.12 o 
   1   5   1       31.10       40.85      7.85 o 
   3   5   1     2383.72     2382.55     35.34 o 
   5   5   1     3877.11     4219.94     50.79 o 
   7   5   1      114.30      130.55     20.11 o 
   9   5   1     1361.89     1319.11     31.95 o 
  11   5   1      203.61      205.69     15.91 o 
  13   5   1      115.02      138.05     49.85 o 
 -14   6   1      105.13       93.31     35.79 o 
 -12   6   1     2732.97     3061.09    124.34 o 
 -10   6   1      848.37      834.03     17.50 o 
  -8   6   1     1789.35     1595.18     21.17 o 
  -6   6   1    13905.53    13509.79    183.60 o 
  -4   6   1     6044.43     7784.01    269.86 o 
  -2   6   1    20372.94    21761.95    181.81 o 
   0   6   1   112351.37   110149.55   2483.64 o 
   2   6   1     1870.69     1912.58     35.51 o 
   4   6   1    26805.98    25825.33    267.29 o 
   6   6   1      188.56      110.10     11.51 o 
   8   6   1     2513.00     2388.14     37.95 o 
  10   6   1     8623.87     9055.50    108.05 o 
  12   6   1     4472.44     4499.91    151.54 o 
 -13   7   1      402.48      442.39     57.54 o 
 -11   7   1      519.92      465.49     65.22 o 
  -9   7   1      227.67      242.77     30.27 o 
  -7   7   1     2767.99     2996.23     77.82 o 
  -5   7   1     3026.44     3215.30     72.74 o 
  -3   7   1      475.44      433.10     30.03 o 
  -1   7   1     2721.14     2426.36     31.46 o 
   1   7   1     2442.99     2192.12     35.71 o 
   3   7   1     2619.35     2310.55     36.24 o 
   5   7   1      770.39      864.26     26.53 o 
   7   7   1     1569.88     1574.68     45.31 o 
   9   7   1      504.62      544.29     25.69 o 
  11   7   1      932.64      912.79     29.72 o 
  13   7   1      881.03      961.95     80.59 o 
 -12   8   1     1321.73     1471.84     94.71 o 
 -10   8   1       46.81       45.75     19.33 o 
  -8   8   1     2447.35     2453.57     77.57 o 
  -6   8   1      132.11      156.37     31.62 o 
  -4   8   1     4959.27     4903.70     54.84 o 
  -2   8   1       70.59       69.61      9.89 o 
   0   8   1     3731.38     3316.55     37.33 o 
   2   8   1     1665.12     1745.16     32.12 o 
   4   8   1      806.58      800.46     21.10 o 
   6   8   1      600.33      557.84     24.74 o 
   8   8   1      335.85      339.17     18.16 o 
  10   8   1      330.79      326.22     22.56 o 
  12   8   1       70.90       51.13     34.51 o 
 -13   9   1      387.76      432.15     70.32 o 
 -11   9   1      295.92      268.48     52.42 o 
  -9   9   1      457.70      413.06     46.12 o 
  -7   9   1     1216.91     1248.39     56.70 o 
  -5   9   1     1305.07     1365.74     73.03 o 
  -3   9   1      631.30      791.38     23.36 o 
  -1   9   1      548.91      633.57     19.99 o 
   1   9   1     1814.80     2010.68     36.49 o 
   3   9   1     2577.21     2834.30     64.91 o 
   5   9   1      314.22      346.50     17.72 o 
   7   9   1        3.94       14.30     13.33 o 
   9   9   1      894.54      908.99     49.50 o 
  11   9   1      680.12      757.18     81.86 o 
  13   9   1      245.74      277.40     62.64 o 
 -12  10   1     6359.78     6166.60    216.15 o 
 -10  10   1     6812.81     6993.50    204.86 o 
  -8  10   1    12936.56    12885.23    205.65 o 
  -6  10   1    33168.07    36185.29    438.95 o 
  -4  10   1     8453.66     8260.55     81.52 o 
  -2  10   1    52396.70    54648.96    294.95 o 
   0  10   1   193933.83   184713.08   6670.52 o 
   2  10   1    34266.90    34546.41    331.26 o 
   4  10   1    51082.61    54701.23    691.70 o 
   6  10   1    14620.41    15376.88    122.50 o 
   8  10   1    13848.69    14098.49    131.73 o 
  10  10   1    17229.96    17804.64    239.99 o 
  12  10   1    10017.84    10217.06    302.17 o 
 -13  11   1      100.11      134.21     46.01 o 
 -11  11   1     1118.79     1074.88     90.85 o 
  -9  11   1      407.22      395.12     70.33 o 
  -7  11   1      947.55     1060.10     90.23 o 
  -5  11   1     1913.00     1989.55     33.66 o 
  -3  11   1     4195.44     4218.14     59.54 o 
  -1  11   1     8314.01     8376.67    106.75 o 
   1  11   1     6565.98     6627.12     67.58 o 
   3  11   1     6517.98     6256.69     64.12 o 
   5  11   1      186.74      204.22     16.34 o 
   7  11   1      833.79      844.03     29.20 o 
   9  11   1      156.16      154.78     14.19 o 
  11  11   1      934.98      979.98     89.55 o 
  13  11   1      770.77      862.05     88.25 o 
 -12  12   1     3536.92     3896.81    155.21 o 
 -10  12   1      173.86      209.64     52.41 o 
  -8  12   1     5486.83     5571.35    200.82 o 
  -6  12   1        2.07       19.07     32.14 o 
  -4  12   1     5765.10     5679.23    135.00 o 
  -2  12   1      446.17      425.40     21.14 o 
   0  12   1     7140.66     6848.16     70.53 o 
   2  12   1        5.93       27.06     13.19 o 
   4  12   1     6168.51     6010.10     64.20 o 
   6  12   1      873.08      794.36     29.62 o 
   8  12   1      947.79      944.43     51.86 o 
  10  12   1     1399.87     1419.62    103.69 o 
  12  12   1        3.43        1.28     37.06 o 
 -11  13   1       87.71       95.86     39.62 o 
  -9  13   1       63.04      149.54     51.13 o 
  -7  13   1     1134.69     1131.54     98.56 o 
  -5  13   1        0.39       12.11      8.27 o 
  -3  13   1      631.09      650.33     22.00 o 
  -1  13   1     1351.83     1303.14     41.74 o 
   1  13   1      585.19      529.72     26.86 o 
   3  13   1      344.65      293.09     21.38 o 
   5  13   1     1354.27     1290.45     29.97 o 
   7  13   1      290.55      287.53     19.90 o 
   9  13   1     2141.35     2357.60    129.41 o 
  11  13   1     1105.49     1252.67    122.84 o 
 -12  14   1      376.62      462.83     75.43 o 
 -10  14   1     6859.92     7483.22    216.35 o 
  -8  14   1     6520.73     6832.69    221.61 o 
  -6  14   1    25569.34    25499.43    912.16 o 
  -4  14   1     5922.36     5652.92     57.65 o 
  -2  14   1     8217.96     7968.03     90.99 o 
   0  14   1    20708.62    20670.64    150.34 o 
   2  14   1    14354.98    13965.47    114.73 o 
   4  14   1    19753.34    20362.01    131.46 o 
   6  14   1    24664.45    25938.03    256.86 o 
   8  14   1    10866.57    11448.05    112.98 o 
  10  14   1     5995.43     6090.12    196.83 o 
  12  14   1     5031.98     5096.60    192.66 o 
 -11  15   1        3.05       28.12     43.45 o 
  -9  15   1     1089.34     1031.40     92.13 o 
  -7  15   1      617.46      683.02     74.19 o 
  -5  15   1     3123.11     3139.26     56.29 o 
  -3  15   1      150.67      137.27     16.50 o 
  -1  15   1     1856.30     1917.29     39.42 o 
   1  15   1     1900.59     1996.65     41.89 o 
   3  15   1      471.50      462.96     31.16 o 
   5  15   1      687.73      709.83     35.03 o 
   7  15   1      163.12      176.09     18.48 o 
   9  15   1       49.52      126.53     67.74 o 
  11  15   1       65.74       53.68     47.29 o 
 -12  16   1     1709.94     1705.20    121.62 o 
 -10  16   1      280.60      232.67     66.48 o 
  -8  16   1     1519.17     1547.95    106.27 o 
  -6  16   1     1273.13     1308.59     24.73 o 
  -4  16   1     2926.45     3033.73     48.82 o 
  -2  16   1        7.01       45.74     17.63 o 
   0  16   1    11576.57    11823.42    101.86 o 
   2  16   1      261.26      305.52     20.24 o 
   4  16   1      358.18      390.92     26.83 o 
   6  16   1      252.35      251.63     18.79 o 
   8  16   1       41.57       31.53      8.83 o 
  10  16   1      760.71      849.31     92.09 o 
 -11  17   1      450.67      378.47     80.55 o 
  -9  17   1     2290.29     2220.44    128.13 o 
  -7  17   1      116.86      148.27     47.29 o 
  -5  17   1      214.83      222.87     19.89 o 
  -3  17   1     5737.28     5643.15     73.52 o 
  -1  17   1     1597.03     1625.64     45.63 o 
   1  17   1      861.29      911.64     31.55 o 
   3  17   1     2569.15     2531.69     49.09 o 
   5  17   1     2333.62     2289.68     50.76 o 
   7  17   1     1872.56     1876.47     49.70 o 
   9  17   1     1665.23     1586.38    112.67 o 
  11  17   1     2329.98     2348.09    138.35 o 
 -10  18   1     7956.74     8417.75    246.10 o 
  -8  18   1     1826.74     1805.76    117.82 o 
  -6  18   1    19017.58    19453.21    273.06 o 
  -4  18   1     2179.17     2183.59    110.12 o 
  -2  18   1    10940.85    10868.19    147.88 o 
   0  18   1     8099.92     8141.31    141.67 o 
   2  18   1    16848.15    17060.07    153.90 o 
   4  18   1     4794.13     5150.75     77.96 o 
   6  18   1    16678.55    17454.61    365.77 o 
   8  18   1     6054.47     6080.69     71.01 o 
  10  18   1     3260.34     3275.01    157.72 o 
 -11  19   1      221.59      255.66     60.08 o 
  -9  19   1       49.19       66.46     56.24 o 
  -7  19   1      113.78      134.21     47.29 o 
  -5  19   1       34.54       43.66     21.14 o 
  -3  19   1      544.10      513.12     34.20 o 
  -1  19   1      661.89      620.87     29.62 o 
   1  19   1      909.30      812.79     34.10 o 
   3  19   1     1082.53      943.14     38.24 o 
   5  19   1     2200.97     2220.57     53.73 o 
   7  19   1      134.72      114.02     33.46 o 
   9  19   1     1221.67     1367.98    113.89 o 
 -10  20   1      852.22      842.95     88.26 o 
  -8  20   1     2946.63     3155.23    160.26 o 
  -6  20   1     2376.64     2338.58     72.78 o 
  -4  20   1     3558.33     3785.28     72.97 o 
  -2  20   1      377.03      371.52     32.12 o 
   0  20   1     1331.82     1492.62     42.65 o 
   2  20   1     2296.85     2223.43     52.32 o 
   4  20   1     1301.31     1231.04     43.88 o 
   6  20   1     5149.90     5362.71    108.05 o 
   8  20   1     1453.96     1559.08    133.12 o 
  10  20   1     1057.16      983.84     95.95 o 
  -9  21   1        0.13       26.84     28.12 o 
  -7  21   1        4.42       46.01     66.46 o 
  -5  21   1      942.79      911.21     53.13 o 
  -3  21   1      491.58      372.11     28.48 o 
  -1  21   1       57.45       63.21     19.33 o 
   1  21   1        9.97       18.00     15.04 o 
   3  21   1       63.87       47.72     20.58 o 
   5  21   1      752.38      800.75     40.60 o 
   7  21   1      627.01      599.81     76.73 o 
   9  21   1     1066.22     1068.31     98.52 o 
  -8  22   1      982.52     1026.03    102.35 o 
  -6  22   1     7734.38     8033.47    228.13 o 
  -4  22   1     1549.60     1382.17     55.70 o 
  -2  22   1    13118.73    12393.05    197.98 o 
   0  22   1    15960.46    14347.55    282.43 o 
   2  22   1    14612.50    13781.29    203.06 o 
   4  22   1     3918.54     3844.14    121.72 o 
   6  22   1     4707.82     4767.20     94.13 o 
   8  22   1     2642.73     2861.57    166.59 o 
  -9  23   1      208.16      148.28     60.08 o 
  -5  23   1        8.14       21.17     25.56 o 
  -3  23   1      353.72      289.35     25.14 o 
  -1  23   1       96.20       88.58     19.71 o 
   1  23   1      209.00      189.69     24.06 o 
   3  23   1      201.00      207.33     29.37 o 
   5  23   1     1763.82     1774.91     63.01 o 
   7  23   1      347.26      458.98     88.22 o 
  -8  24   1      954.89      880.12     95.94 o 
  -6  24   1     1471.14     1428.48    119.04 o 
  -4  24   1     1663.11     1468.77    193.98 o 
  -2  24   1     1572.80     1431.47     49.46 o 
   0  24   1     2567.67     2632.49     95.59 o 
   2  24   1     2628.13     2637.19     92.64 o 
   4  24   1     1015.14     1090.70    156.48 o 
   6  24   1     2079.91     2149.18    134.48 o 
   8  24   1      398.09      301.74     67.76 o 
  -7  25   1        0.08       57.51     60.07 o 
  -5  25   1       57.33       80.52     21.73 o 
  -3  25   1        3.43       28.96     22.74 o 
  -1  25   1        3.39       16.09     23.03 o 
   1  25   1       65.13       61.13     30.37 o 
   3  25   1        0.51       42.37     33.33 o 
   5  25   1      318.98      357.66     36.38 o 
   7  25   1      340.51      342.63     58.81 o 
  -6  26   1     2190.51     1977.58    125.52 o 
  -4  26   1      206.65      302.30     34.45 o 
  -2  26   1     2390.94     2459.43    122.39 o 
   0  26   1     1814.29     1913.76     74.66 o 
   2  26   1     1916.07     2059.39    156.24 o 
   4  26   1      439.16      340.15     38.96 o 
   6  26   1      432.22      366.96     79.27 o 
  -5  27   1       11.95       25.56     37.06 o 
  -3  27   1      170.32      169.76     31.90 o 
  -1  27   1       76.22       95.06     27.47 o 
   1  27   1      155.12      202.66     36.16 o 
   3  27   1      395.02      369.07     43.74 o 
   5  27   1     1444.42     1479.52    119.03 o 
  -4  28   1      231.24      218.60     57.53 o 
  -2  28   1     1859.36     1853.07     76.83 o 
   0  28   1      752.18      687.89     49.72 o 
   2  28   1     1209.47     1186.76     80.56 o 
   4  28   1     1622.97     1555.29    113.93 o 
  -1  29   1        9.57       13.68     24.35 o 
   1  29   1       26.16       31.91     27.29 o 
 -12   0   2    20681.42    19946.93    168.24 o 
 -10   0   2     2001.22     2030.18     58.71 o 
  -8   0   2    43284.47    46545.51    304.93 o 
  -6   0   2    25447.72    27607.28   1047.33 o 
  -4   0   2    16312.85    16779.20    218.77 o 
   0   0   2   149276.78    94435.68    589.53 o 
   2   0   2   297858.16   176161.63   3191.03 o 
   4   0   2    21760.19    24715.67    165.88 o 
   6   0   2    24571.67    25312.43    241.77 o 
   8   0   2     2236.91     2042.20     59.77 o 
  10   0   2    44509.56    49614.57    639.15 o 
  12   0   2    17229.22    15883.33    667.88 o 
 -13   1   2      164.44      141.89     34.51 o 
 -11   1   2      962.67      881.46     26.53 o 
  -9   1   2     1384.94     1447.66     31.57 o 
  -7   1   2     6492.01     7006.77     63.68 o 
  -5   1   2      133.73       98.68      9.75 o 
  -1   1   2    11628.83    12073.29     86.64 o 
   1   1   2    10610.83    10702.01     57.72 o 
   3   1   2    38311.67    41806.04    188.03 o 
   5   1   2     5084.31     4821.22     54.24 o 
   7   1   2     4596.42     4749.18     69.16 o 
   9   1   2      744.40      777.35     30.37 o 
  11   1   2       10.29       26.25     16.25 o 
  13   1   2       32.13       37.06     25.56 o 
 -12   2   2      990.89     1032.61     34.31 o 
 -10   2   2      245.23      258.71     18.44 o 
  -8   2   2      401.65      391.76     20.77 o 
  -6   2   2      484.17      474.63     18.15 o 
  -4   2   2      114.40      109.18      8.11 o 
  -2   2   2     1107.84     1083.87     18.98 o 
   0   2   2     2578.49     2462.79     41.39 o 
   2   2   2     5442.56     5374.92     59.75 o 
   4   2   2       62.61       83.88     11.37 o 
   6   2   2      955.65      928.43     27.85 o 
   8   2   2      210.01      194.72     18.62 o 
  10   2   2      307.33      241.46     24.54 o 
  12   2   2       91.64       72.41     21.49 o 
 -13   3   2      513.12      438.60     48.59 o 
 -11   3   2      753.83      698.07     37.30 o 
  -9   3   2     1637.26     1701.84     32.51 o 
  -7   3   2     2297.73     2502.32     37.40 o 
  -5   3   2      789.45      804.43     17.52 o 
  -3   3   2     1531.66     1289.26     24.85 o 
  -1   3   2      198.10      183.76      9.74 o 
   1   3   2      167.36      162.58     19.56 o 
   3   3   2     9142.17     9277.34    122.76 o 
   5   3   2       83.94       71.77     10.01 o 
   7   3   2     2042.15     2024.97     39.88 o 
   9   3   2       96.71      103.16     15.56 o 
  11   3   2      327.58      327.87     25.55 o 
  13   3   2      198.28      204.53     49.85 o 
 -12   4   2     5644.18     5680.30    136.96 o 
 -10   4   2      314.20      378.92     25.65 o 
  -8   4   2    22358.94    23296.40    110.30 o 
  -6   4   2    23267.78    24504.66    194.08 o 
  -4   4   2     1370.70     1199.87     27.22 o 
  -2   4   2    12632.67    12428.29    230.37 o 
   0   4   2     1606.82     1489.26     27.00 o 
   2   4   2    22933.29    22770.57    467.08 o 
   4   4   2    39234.82    42718.37    618.93 o 
   6   4   2    45144.07    49096.01    451.35 o 
   8   4   2     4841.36     5003.66     59.93 o 
  10   4   2    16119.88    16797.40    198.12 o 
  12   4   2     2152.53     2065.76     87.11 o 
 -13   5   2        1.19        8.95     24.28 o 
 -11   5   2      227.60      231.27     22.76 o 
  -9   5   2      389.03      380.78     17.40 o 
  -7   5   2     5902.60     5917.97    108.05 o 
  -5   5   2    10682.23    11433.81    133.61 o 
  -3   5   2     3273.48     2823.77     53.56 o 
  -1   5   2    15497.30    15408.93    136.01 o 
   1   5   2    32480.13    32930.50    280.29 o 
   3   5   2       45.86       16.29     10.89 o 
   5   5   2     3792.55     3826.02     49.13 o 
   7   5   2     3402.44     3439.69     49.40 o 
   9   5   2       42.47       30.46      9.96 o 
  11   5   2       53.20       46.67     14.04 o 
  13   5   2       23.79       54.96     48.57 o 
 -14   6   2      365.94      320.90     57.53 o 
 -12   6   2     1044.17     1019.77     76.77 o 
 -10   6   2      488.21      440.97     52.43 o 
  -8   6   2     1969.28     1839.93     60.02 o 
  -6   6   2       65.60       85.64     19.14 o 
  -4   6   2      536.94      574.63     31.21 o 
  -2   6   2      209.21      236.92     13.11 o 
   0   6   2        2.29       20.78      8.42 o 
   2   6   2     3316.01     3246.94     36.72 o 
   4   6   2      666.45      704.23     21.26 o 
   6   6   2     1266.77     1170.71     29.74 o 
   8   6   2      465.00      457.64     22.30 o 
  10   6   2     1401.79     1425.11     36.77 o 
  12   6   2      129.96      125.09     22.98 o 
 -13   7   2      636.13      604.91     66.50 o 
 -11   7   2     1470.53     1389.33     67.21 o 
  -9   7   2     2947.48     3122.40     82.39 o 
  -7   7   2      966.03     1050.19     48.48 o 
  -5   7   2      224.60      288.11     29.12 o 
  -3   7   2      238.27      262.72     12.53 o 
  -1   7   2     2335.76     2135.41     56.68 o 
   1   7   2     1828.46     1601.63     35.49 o 
   3   7   2     8520.03     8816.39     73.81 o 
   5   7   2      228.59      253.71     19.72 o 
   7   7   2      600.20      577.13     28.07 o 
   9   7   2       23.99       32.86      9.77 o 
  11   7   2      194.68      154.04     24.02 o 
  13   7   2      126.23      122.71     44.74 o 
 -12   8   2     3061.90     3092.78    129.51 o 
 -10   8   2     2187.65     2182.42     89.83 o 
  -8   8   2     8961.22     9138.56    149.56 o 
  -6   8   2    18240.43    18654.64    220.79 o 
  -4   8   2     3225.87     2837.13     98.24 o 
  -2   8   2    11527.82    10767.31    120.13 o 
   0   8   2    28801.83    28669.09    200.42 o 
   2   8   2    15729.73    15115.17    107.03 o 
   4   8   2    23581.55    24217.88    163.43 o 
   6   8   2    21449.36    21583.99    163.41 o 
   8   8   2     1240.74     1218.99     31.73 o 
  10   8   2    13222.38    14004.77    137.33 o 
  12   8   2     5499.77     5702.15    204.38 o 
 -13   9   2        3.16       19.17     33.23 o 
 -11   9   2       70.49       37.07     38.34 o 
  -9   9   2        1.36       28.98     27.97 o 
  -7   9   2     6848.21     7179.90    115.50 o 
  -5   9   2     5253.27     5152.76     95.77 o 
  -3   9   2     6787.02     6585.23     69.22 o 
  -1   9   2     4497.38     4675.26     56.15 o 
   1   9   2     6614.14     6531.51     73.71 o 
   3   9   2      101.71      177.80     15.87 o 
   5   9   2       16.61        9.54     12.94 o 
   7   9   2     1123.58     1116.12     28.64 o 
   9   9   2       23.49       20.60     10.20 o 
  11   9   2       59.72       39.69     16.19 o 
  13   9   2      147.26      132.94     51.13 o 
 -12  10   2     1968.96     2082.41    128.07 o 
 -10  10   2       51.18       53.68     44.73 o 
  -8  10   2     2064.00     1899.94     85.53 o 
  -6  10   2      658.00      673.01     48.83 o 
  -4  10   2     6332.51     6647.07     93.76 o 
  -2  10   2       18.94       59.71     12.35 o 
   0  10   2    11675.95    12473.38    130.63 o 
   2  10   2     3379.62     3320.13     46.46 o 
   4  10   2       79.34      136.69     27.83 o 
   6  10   2     7700.87     7932.35    121.03 o 
   8  10   2      604.11      598.87     24.26 o 
  10  10   2     4299.18     4360.98     89.60 o 
  12  10   2        2.01       58.79     53.68 o 
 -13  11   2      530.70      520.44     69.05 o 
 -11  11   2      139.23      163.61     49.85 o 
  -9  11   2     4575.81     4655.57    172.24 o 
  -7  11   2        0.88       15.94     27.42 o 
  -5  11   2       84.78       78.94     27.84 o 
  -3  11   2     6641.67     6361.52     89.78 o 
  -1  11   2      964.74      807.35     25.10 o 
   1  11   2      901.12     1065.96     34.32 o 
   3  11   2     4402.38     4304.81     55.16 o 
   5  11   2      257.70      293.29     18.81 o 
   7  11   2      646.82      648.75     23.65 o 
   9  11   2       27.70       37.33     11.07 o 
  11  11   2       41.26       63.91     43.46 o 
  13  11   2        0.34       24.28     38.34 o 
 -12  12   2     1111.62     1049.19     89.57 o 
 -10  12   2     2988.29     3112.48    161.59 o 
  -8  12   2     6976.99     7308.83    232.15 o 
  -6  12   2    21704.35    21958.48    229.64 o 
  -4  12   2     2519.18     2207.57     74.84 o 
  -2  12   2     7187.14     7009.93     70.85 o 
   0  12   2     8087.58     7551.09     76.46 o 
   2  12   2     8913.13     8402.79     95.70 o 
   4  12   2    23383.84    22910.73    173.73 o 
   6  12   2    22238.37    22796.79    178.92 o 
   8  12   2     4654.05     4931.91     77.10 o 
  10  12   2     8548.51     8380.53    229.67 o 
  12  12   2     3681.69     3807.32    161.63 o 
 -11  13   2        1.08        7.67     53.68 o 
  -9  13   2      115.42      116.32     48.57 o 
  -7  13   2     4818.09     3590.51    126.07 o 
  -5  13   2     2780.26     2812.62     29.91 o 
  -3  13   2     5371.31     5831.05     62.76 o 
  -1  13   2     4725.36     4800.11     61.42 o 
   1  13   2     4866.49     4854.42     64.01 o 
   3  13   2       87.82      105.10     15.53 o 
   5  13   2      637.14      595.43     25.27 o 
   7  13   2     1535.65     1483.52     70.15 o 
   9  13   2      201.17      211.47     23.86 o 
  11  13   2      134.89      111.21     62.63 o 
 -12  14   2     1059.74     1052.95     95.96 o 
 -10  14   2      164.41      176.40     53.69 o 
  -8  14   2     2653.12     2697.90    133.36 o 
  -6  14   2     2148.49     2110.72     76.27 o 
  -4  14   2     4735.07     4672.80     63.14 o 
  -2  14   2       11.18       39.47     17.60 o 
   0  14   2     3566.61     3708.24     57.56 o 
   2  14   2     3040.25     3048.41     56.85 o 
   4  14   2        4.64       28.74     16.54 o 
   6  14   2    12665.88    12920.64    133.82 o 
   8  14   2      767.09      720.93     62.47 o 
  10  14   2     5571.35     5833.58    194.15 o 
  12  14   2      169.98      138.05     51.13 o 
 -11  15   2     5020.15     4680.08    197.84 o 
  -9  15   2      669.99      653.58    180.34 o 
  -7  15   2     2632.08     2695.56    134.65 o 
  -5  15   2    23092.69    23878.66    212.52 o 
  -3  15   2      639.45      632.77     26.03 o 
  -1  15   2    14292.24    14509.10    132.02 o 
   1  15   2     7666.93     7596.99     86.15 o 
   3  15   2       15.71       30.07     15.31 o 
   5  15   2     1442.78     1363.67     38.63 o 
   7  15   2       91.87      109.09     14.98 o 
   9  15   2       30.49       26.89     44.09 o 
  11  15   2      530.24      616.35     88.23 o 
 -12  16   2       17.52       42.18     58.79 o 
 -10  16   2     1036.56     1229.56     99.80 o 
  -8  16   2       55.76       62.63     44.73 o 
  -6  16   2     1413.64     1403.96     21.22 o 
  -4  16   2      910.76      843.40     26.54 o 
  -2  16   2     5283.31     5693.94     68.08 o 
   0  16   2    13510.35    13698.76    156.77 o 
   2  16   2     1380.05     1488.91     39.92 o 
   4  16   2     2949.79     3084.48     54.65 o 
   6  16   2     3429.74     3419.68     67.71 o 
   8  16   2      106.59      150.65     24.29 o 
  10  16   2      762.00      858.26     90.81 o 
 -11  17   2      521.52      460.34     74.17 o 
  -9  17   2       47.78       61.35     42.18 o 
  -7  17   2       29.50       81.80     71.57 o 
  -5  17   2     1849.06     1785.08    149.90 o 
  -3  17   2        0.30       15.37     15.50 o 
  -1  17   2      362.39      313.99     25.07 o 
   1  17   2       22.10       29.12     17.71 o 
   3  17   2       43.45       42.91     15.80 o 
   5  17   2      108.95       95.58     16.31 o 
   7  17   2        2.95       42.90     14.98 o 
   9  17   2       35.39       70.30     56.24 o 
  11  17   2      245.05      241.61     53.69 o 
 -10  18   2      503.95      507.65     75.44 o 
  -8  18   2     1117.69     1215.67     98.53 o 
  -6  18   2     1440.30     1509.95     33.30 o 
  -4  18   2     2219.16     2283.15     48.27 o 
  -2  18   2      977.90      923.51     38.72 o 
   0  18   2     2695.04     2653.72     54.01 o 
   2  18   2     2429.63     2447.15     61.41 o 
   4  18   2     2414.24     2434.98     74.28 o 
   6  18   2     4118.27     4249.46     66.11 o 
   8  18   2      158.50      141.89     48.57 o 
  10  18   2     1855.31     1951.40    121.64 o 
 -11  19   2      175.47      221.14     57.52 o 
  -9  19   2     2899.93     2956.17    156.40 o 
  -7  19   2      770.67      795.65     86.98 o 
  -5  19   2     2248.16     2120.29     46.41 o 
  -3  19   2     3982.67     3916.47     77.23 o 
  -1  19   2     2950.80     3245.40     58.49 o 
   1  19   2      436.61      495.95     31.44 o 
   3  19   2     2409.39     2355.63     60.39 o 
   5  19   2        0.15       29.80     26.61 o 
   7  19   2       25.57       35.19     12.27 o 
   9  19   2      514.58      579.26     80.56 o 
 -10  20   2     3146.29     3261.49    157.69 o 
  -8  20   2     1405.78     1471.97    113.92 o 
  -6  20   2    11330.06    10857.95    230.81 o 
  -4  20   2     1801.29     1877.75     48.58 o 
  -2  20   2     1840.98     1941.94     54.72 o 
   0  20   2     4478.57     4903.39     82.73 o 
   2  20   2     1041.11     1024.65     52.47 o 
   4  20   2    17896.44    18402.66    157.67 o 
   6  20   2     5454.96     5681.13    115.45 o 
   8  20   2     7490.30     7569.09    257.63 o 
  10  20   2     1064.32      986.40    115.14 o 
  -9  21   2     1196.19     1256.56    103.65 o 
  -7  21   2      243.10      248.01     75.42 o 
  -5  21   2      952.78      906.27     33.26 o 
  -3  21   2     2209.29     2115.06     55.41 o 
  -1  21   2      852.98      879.60     39.39 o 
   1  21   2      111.36      100.42     18.02 o 
   3  21   2     1209.12     1139.14     53.14 o 
   5  21   2      219.67      214.45     23.79 o 
   7  21   2       16.50       40.65     22.40 o 
   9  21   2      643.24      540.96    127.89 o 
  -8  22   2     1789.51     1891.13    126.76 o 
  -6  22   2     2425.38     2302.74    129.42 o 
  -4  22   2     2273.47     2215.01     61.18 o 
  -2  22   2     3429.60     3247.97     68.04 o 
   0  22   2     5457.49     5050.13     91.89 o 
   2  22   2     2465.40     2277.65     60.80 o 
   4  22   2     3661.50     3638.79     90.14 o 
   6  22   2      413.14      429.58     36.35 o 
   8  22   2     1497.94     1524.46    116.48 o 
  -7  23   2       14.62       53.68     66.46 o 
  -5  23   2      277.32      328.92     58.16 o 
  -3  23   2      264.37      244.90     32.67 o 
  -1  23   2      622.10      650.68     38.09 o 
   1  23   2        8.87       36.43     36.59 o 
   3  23   2      565.26      558.86     54.86 o 
   5  23   2        0.02       21.73     22.19 o 
   7  23   2        0.27       19.17     39.62 o 
  -8  24   2      328.02      241.63     60.09 o 
  -6  24   2     5182.23     5273.22    208.15 o 
  -4  24   2     1094.91     1112.81     51.60 o 
  -2  24   2     1418.13     1441.46     59.42 o 
   0  24   2     6392.29     6583.03    127.39 o 
   2  24   2     1139.15     1179.47     62.88 o 
   4  24   2     5757.25     6125.80    122.95 o 
   6  24   2     1637.33     1666.81    125.46 o 
  -7  25   2       12.17       30.67     60.07 o 
  -5  25   2      264.25      226.28     58.81 o 
  -3  25   2      417.80      404.24     44.20 o 
  -1  25   2      388.27      434.09     39.86 o 
   1  25   2      518.92      578.92     48.20 o 
   3  25   2     1106.20     1121.51     92.77 o 
   5  25   2      600.50      625.11     42.81 o 
   7  25   2       20.95       58.79     38.34 o 
  -6  26   2      904.52      817.40    102.33 o 
  -4  26   2      273.42      226.03     53.69 o 
  -2  26   2      524.01      573.71     44.06 o 
   0  26   2     1578.26     1692.71     76.02 o 
   2  26   2      219.13      180.31     32.60 o 
   4  26   2     1176.92     1098.26     80.96 o 
   6  26   2       13.45       37.06     47.29 o 
  -5  27   2       15.77       16.61     39.62 o 
  -3  27   2      542.27      679.30     48.96 o 
  -1  27   2      220.10      209.42     35.15 o 
   1  27   2       48.98       68.63     26.56 o 
   3  27   2      352.32      385.36     38.68 o 
   5  27   2       92.34      132.93     57.52 o 
  -4  28   2      825.98      781.52     83.14 o 
  -2  28   2      349.26      342.08     39.68 o 
   0  28   2     2170.35     2082.81     78.73 o 
   2  28   2      285.86      305.29     43.60 o 
   4  28   2     3605.28     3760.33    161.60 o 
  -1  29   2      767.08      820.80     58.27 o 
   1  29   2     1101.56     1203.04     63.31 o 
 -13   1   3      276.61      260.80     35.80 o 
 -11   1   3      632.32      607.83     31.75 o 
  -9   1   3     1249.61     1209.61     30.15 o 
  -7   1   3      126.59       88.70     12.38 o 
  -5   1   3     8873.22     8589.13    111.78 o 
  -3   1   3      586.74      604.80     16.10 o 
  -1   1   3     7856.65     7699.38     71.67 o 
   3   1   3    34058.87    37732.01    293.77 o 
   5   1   3      573.26      673.25     29.51 o 
   7   1   3        1.38       22.38     15.04 o 
   9   1   3     1744.77     1694.64     46.18 o 
  11   1   3        2.39       22.09     13.88 o 
  13   1   3        4.30       27.55     17.90 o 
 -12   2   3     3040.97     2906.43     53.46 o 
 -10   2   3     4840.11     5269.28     74.03 o 
  -8   2   3     5057.72     4934.08     52.30 o 
  -6   2   3    26681.97    27167.34    246.84 o 
  -4   2   3     2956.21     2949.40     42.23 o 
  -2   2   3    21365.36    20768.74    122.18 o 
   0   2   3     2364.10     2240.52     92.78 o 
   2   2   3    22927.83    22430.07    236.68 o 
   4   2   3    10661.57    10871.43     89.35 o 
   6   2   3    43728.41    47364.89    333.86 o 
   8   2   3     1360.50     1376.96     41.71 o 
  10   2   3    20611.79    21022.09    382.19 o 
  12   2   3       99.07      109.95     25.79 o 
 -13   3   3     1288.60     1419.25     81.90 o 
 -11   3   3       13.72       20.59     11.65 o 
  -9   3   3      195.42      219.74     18.59 o 
  -7   3   3     2079.00     1970.42     40.54 o 
  -5   3   3      192.67      160.30     10.11 o 
  -3   3   3    26960.83    28170.90    147.28 o 
  -1   3   3    13695.74    13812.37     73.34 o 
   1   3   3     2626.95     2328.98     37.89 o 
   3   3   3     3346.93     3676.95     42.83 o 
   5   3   3       26.69       29.42     10.39 o 
   7   3   3      433.79      472.71     25.18 o 
   9   3   3     2029.47     1990.39     44.68 o 
  11   3   3      664.80      592.98     37.39 o 
 -12   4   3       12.00       31.60     19.64 o 
 -10   4   3      447.75      494.81     27.64 o 
  -8   4   3      531.52      550.26     17.57 o 
  -6   4   3     9230.92     9359.79     97.20 o 
  -4   4   3     5217.71     5379.46    132.13 o 
  -2   4   3     6453.96     6582.67     52.74 o 
   0   4   3       57.30       65.59     11.26 o 
   2   4   3      100.20      116.45     10.90 o 
   4   4   3      151.83      227.11     29.16 o 
   6   4   3     2842.83     2839.99     51.73 o 
   8   4   3     1443.19     1434.60     38.54 o 
  10   4   3     3357.07     3348.72     86.13 o 
  12   4   3      644.41      617.71     41.46 o 
 -13   5   3      178.96      115.05     37.07 o 
 -11   5   3     1724.95     1731.59     63.95 o 
  -9   5   3      164.42      147.33      9.50 o 
  -7   5   3        4.20       15.34      4.61 o 
  -5   5   3    10572.73    11933.02    118.33 o 
  -3   5   3     7964.59     8606.46    118.75 o 
  -1   5   3     5520.98     5180.88    152.25 o 
   1   5   3    12457.23    12799.85     95.28 o 
   3   5   3      616.88      540.34     19.68 o 
   5   5   3        0.32       25.99     17.43 o 
   7   5   3       30.31       57.18     13.54 o 
   9   5   3      838.98      822.66     30.75 o 
  11   5   3       18.41       27.52     16.11 o 
  13   5   3      304.85      251.85     51.14 o 
 -12   6   3     1279.97     1222.23     81.91 o 
 -10   6   3     1889.94     2136.06     71.81 o 
  -8   6   3     7346.64     7217.32    124.67 o 
  -6   6   3     1939.18     1473.95     71.18 o 
  -4   6   3     7243.92     6776.94    108.58 o 
  -2   6   3     1324.24      793.33     20.38 o 
   0   6   3      110.49      165.48     14.26 o 
   2   6   3     3900.18     2912.45     39.81 o 
   4   6   3     2323.70     2018.74     41.71 o 
   6   6   3     5854.52     4907.61     64.28 o 
   8   6   3      975.93     1019.72     33.35 o 
  10   6   3     9269.63     9851.01    119.36 o 
  12   6   3     2257.28     2270.08    120.42 o 
 -13   7   3      597.19      547.34     60.10 o 
 -11   7   3        5.99       18.26     18.40 o 
  -9   7   3      674.35      678.13     43.63 o 
  -7   7   3      878.83      870.13     56.14 o 
  -5   7   3        0.66       30.18     23.29 o 
  -3   7   3     5235.97     5635.98    132.17 o 
  -1   7   3       49.74       66.14     10.30 o 
   1   7   3       34.96       33.29     11.98 o 
   3   7   3     1623.48     1590.38     49.07 o 
   5   7   3      996.70      927.27     28.15 o 
   7   7   3       37.87       55.47     12.71 o 
   9   7   3       78.69       68.98     13.17 o 
  11   7   3      522.89      530.26     50.69 o 
  13   7   3      137.68      112.48     38.35 o 
 -12   8   3      206.22      226.26     57.52 o 
 -10   8   3      463.75      470.89     41.98 o 
  -8   8   3       22.71       69.46     30.36 o 
  -6   8   3     3919.28     4054.54     87.76 o 
  -4   8   3        4.16       10.99      7.55 o 
  -2   8   3     1499.66     1188.85     32.96 o 
   0   8   3     2131.39     2494.76     42.07 o 
   2   8   3       93.48       53.42     10.18 o 
   4   8   3      482.64      540.55     28.45 o 
   6   8   3     3273.52     3388.37     52.36 o 
   8   8   3      700.46      762.49     28.44 o 
  10   8   3     2870.66     2912.93     65.22 o 
  12   8   3      273.31      332.39     71.59 o 
 -13   9   3       20.88       52.40     46.01 o 
 -11   9   3      516.44      574.18     67.78 o 
  -9   9   3      238.98      356.83     37.17 o 
  -7   9   3      138.61      155.90     32.39 o 
  -5   9   3     1676.17     1590.63     58.21 o 
  -3   9   3     1133.43     1092.43     30.75 o 
  -1   9   3     3619.59     3787.14     46.77 o 
   1   9   3     4582.55     4909.18     56.27 o 
   3   9   3     6045.60     6171.77     67.41 o 
   5   9   3      110.49      136.88     19.75 o 
   7   9   3       16.99       26.07     18.24 o 
   9   9   3       68.49       67.28     17.07 o 
  11   9   3       32.19       76.09     33.87 o 
  13   9   3      515.87      563.90     74.16 o 
 -12  10   3     5723.32     5641.59    204.42 o 
 -10  10   3     8279.57     8075.91    252.94 o 
  -8  10   3    16061.54    16618.18    213.22 o 
  -6  10   3    21220.67    22342.04    224.04 o 
  -4  10   3    29665.86    32603.56    477.28 o 
  -2  10   3    38921.61    40473.60    263.53 o 
   0  10   3    13305.23    13477.01    105.17 o 
   2  10   3    40774.89    42476.29    261.74 o 
   4  10   3    21835.27    21808.50    873.51 o 
   6  10   3    22886.61    23142.23    182.79 o 
   8  10   3     2032.22     1940.21     48.93 o 
  10  10   3    15308.73    15420.40    284.74 o 
  12  10   3     7512.17     7306.90    216.35 o 
 -13  11   3      719.97      674.01     78.02 o 
 -11  11   3        4.46       44.73     53.68 o 
  -9  11   3     2194.75     1979.95    114.06 o 
  -7  11   3     2262.39     2339.14     77.95 o 
  -5  11   3        0.64       12.58     29.41 o 
  -3  11   3     6226.75     6128.36    137.94 o 
  -1  11   3      136.80      119.73     13.57 o 
   1  11   3     1526.35     1499.72     43.50 o 
   3  11   3       96.69      106.33     13.73 o 
   5  11   3      918.73      864.90     38.89 o 
   7  11   3      133.76      132.58     15.08 o 
   9  11   3       17.67       22.76     15.85 o 
  11  11   3      641.91      671.43     75.46 o 
 -12  12   3      245.64      191.76     62.64 o 
 -10  12   3     1067.08     1173.40     97.25 o 
  -8  12   3        6.29       61.35     67.74 o 
  -6  12   3     4042.74     4016.84     93.59 o 
  -4  12   3        3.57       26.92     11.40 o 
  -2  12   3     5274.93     5176.89     65.95 o 
   0  12   3      136.26      144.32     14.68 o 
   2  12   3     8113.12     7899.31     82.03 o 
   4  12   3        3.06       22.09     20.12 o 
   6  12   3     9756.57     9984.86    104.01 o 
   8  12   3      772.46      798.85     30.40 o 
  10  12   3     3216.90     3239.00     74.17 o 
  12  12   3      207.02      196.86     52.41 o 
 -11  13   3     2041.77     2040.34    121.68 o 
  -9  13   3     2257.52     2534.76    135.84 o 
  -7  13   3      852.75      799.35     52.10 o 
  -5  13   3     3646.92     3675.75     52.65 o 
  -3  13   3       14.84       27.14     11.99 o 
  -1  13   3     1470.35     1401.60     33.80 o 
   1  13   3     1610.87     1509.42     48.03 o 
   3  13   3     4878.43     4861.58     66.60 o 
   5  13   3       41.21       58.35     11.91 o 
   7  13   3       32.91       47.16     14.12 o 
   9  13   3        6.34       26.42     11.29 o 
  11  13   3      224.50      218.60     51.13 o 
 -12  14   3     4543.78     4698.81    181.02 o 
 -10  14   3     2605.29     2496.78    158.93 o 
  -8  14   3     5980.62     6161.75    270.37 o 
  -6  14   3    11267.12    11172.69    260.89 o 
  -4  14   3     8005.63     8075.17    172.75 o 
  -2  14   3     9129.48     9447.47    106.95 o 
   0  14   3     7251.78     7232.18     85.65 o 
   2  14   3     3034.60     3044.22     52.22 o 
   4  14   3    31830.16    32533.49    156.30 o 
   6  14   3     8297.34     8405.57    100.57 o 
   8  14   3     3474.29     3572.52     61.79 o 
  10  14   3     4372.62     4237.29    170.78 o 
  12  14   3     2548.42     2616.24    140.93 o 
 -11  15   3       31.38       25.56     46.01 o 
  -9  15   3       29.54       69.02     66.46 o 
  -7  15   3      217.24      210.94     51.14 o 
  -5  15   3     1279.48     1233.07     38.31 o 
  -3  15   3        0.02       32.96     15.58 o 
  -1  15   3      126.90      156.31     17.38 o 
   1  15   3      445.80      439.57     31.84 o 
   3  15   3     3706.80     3670.97     60.14 o 
   5  15   3      578.09      553.75     26.39 o 
   7  15   3      149.64      160.98     17.58 o 
   9  15   3      381.80      331.87     38.36 o 
  11  15   3       58.57       70.30     43.46 o 
 -12  16   3        3.91       33.23     62.62 o 
 -10  16   3      734.62      828.82    115.11 o 
  -8  16   3       94.95       46.01     29.40 o 
  -6  16   3     3734.41     3676.79    159.25 o 
  -4  16   3      459.03      443.01     23.63 o 
  -2  16   3     4840.96     4900.32     65.00 o 
   0  16   3       68.31       62.18     13.29 o 
   2  16   3     3126.19     3227.50     78.21 o 
   4  16   3      643.13      652.59     31.16 o 
   6  16   3     1374.95     1319.65     55.15 o 
   8  16   3     1121.54     1022.90     49.06 o 
  10  16   3     2699.37     2504.28    144.82 o 
 -11  17   3      119.45      204.51     63.91 o 
  -9  17   3     5278.36     5533.63    191.52 o 
  -7  17   3     1470.75     1570.93    104.98 o 
  -5  17   3        6.06       27.02     15.63 o 
  -3  17   3     4942.62     4889.28     75.60 o 
  -1  17   3     1249.16     1288.82     37.46 o 
   1  17   3      158.43      138.35     24.10 o 
   3  17   3    10203.24    10163.54    126.70 o 
   5  17   3      591.67      588.05     37.21 o 
   7  17   3      136.03      149.29     16.32 o 
   9  17   3       55.36       70.30     53.68 o 
  11  17   3      671.53      627.93     80.57 o 
 -10  18   3     1066.31      982.61    101.08 o 
  -8  18   3     6122.66     6608.82    203.31 o 
  -6  18   3     6344.93     6370.79     47.67 o 
  -4  18   3     8609.78     8857.07    128.17 o 
  -2  18   3     1932.32     2019.51     45.90 o 
   0  18   3    14329.23    14496.58    140.61 o 
   2  18   3       71.55       67.48     16.06 o 
   4  18   3    30130.55    30721.66    368.83 o 
   6  18   3      616.66      638.53     30.61 o 
   8  18   3     5385.12     5573.65     99.38 o 
  10  18   3     1870.61     1896.33    126.76 o 
  -9  19   3      481.55      479.51     72.89 o 
  -7  19   3       12.38       35.79     63.90 o 
  -5  19   3      589.43      596.12     33.72 o 
  -3  19   3      316.34      287.24     25.66 o 
  -1  19   3       72.54       64.54     19.11 o 
   1  19   3      162.41      145.63     22.04 o 
   3  19   3     1097.13     1005.67     75.05 o 
   5  19   3       26.91       36.19     13.57 o 
   7  19   3       17.59       23.46     21.99 o 
   9  19   3      189.13      189.19     66.47 o 
 -10  20   3      861.39      786.67     89.54 o 
  -8  20   3      421.51      448.80     76.72 o 
  -6  20   3     4343.29     4559.17     85.56 o 
  -4  20   3      780.41      745.53     32.21 o 
  -2  20   3     1537.02     1652.00     82.12 o 
   0  20   3     2521.32     2357.79     59.59 o 
   2  20   3      424.85      442.06     36.87 o 
   4  20   3     5447.68     5367.70     96.00 o 
   6  20   3     1333.83     1334.98     98.36 o 
   8  20   3     1001.55     1058.05    101.07 o 
  -9  21   3      121.02       94.59     46.02 o 
  -7  21   3        0.06       38.34     69.01 o 
  -5  21   3     4116.11     4108.67    139.32 o 
  -3  21   3      643.15      550.36     33.91 o 
  -1  21   3     2523.41     2508.17     65.13 o 
   1  21   3     2428.90     2152.15     57.97 o 
   3  21   3       41.39       41.39     12.78 o 
   5  21   3        3.47       27.89     12.45 o 
   7  21   3        0.38       11.56     20.31 o 
   9  21   3      988.67      951.79     94.67 o 
  -8  22   3     5472.81     5622.53    205.62 o 
  -6  22   3     4325.11     3968.94    200.31 o 
  -4  22   3     6104.26     6018.60    120.58 o 
  -2  22   3     3833.24     3579.00     89.18 o 
   0  22   3    10729.91     9937.88    261.85 o 
   2  22   3     1521.98     1204.11     52.94 o 
   4  22   3    13393.00    13400.15    238.69 o 
   6  22   3      664.93      680.69     47.32 o 
   8  22   3     3186.58     3133.49    156.42 o 
  -7  23   3       80.68       84.36     51.13 o 
  -5  23   3      198.06      185.61     37.44 o 
  -3  23   3       31.14       45.61     20.03 o 
  -1  23   3       34.07       41.45     16.74 o 
   1  23   3      246.73      239.82     33.41 o 
   3  23   3      651.98      611.96     63.83 o 
   5  23   3        8.88       36.34     30.26 o 
   7  23   3        0.34       23.00     52.40 o 
  -8  24   3      438.31      381.02     70.32 o 
  -6  24   3     2267.35     2237.95    146.04 o 
  -4  24   3     1151.40     1114.86     54.88 o 
  -2  24   3     1528.46     1470.96     59.44 o 
   0  24   3     2628.27     2618.89    126.90 o 
   2  24   3      726.35      792.45     53.36 o 
   4  24   3     3577.36     3569.91    182.81 o 
   6  24   3      503.39      476.95    135.54 o 
  -7  25   3        1.01       67.74     43.45 o 
  -5  25   3      425.98      478.20    161.10 o 
  -3  25   3      111.68       72.24     24.20 o 
  -1  25   3     1031.40      963.61     53.92 o 
   1  25   3      212.28      246.56     37.16 o 
   3  25   3      159.14      105.56     37.71 o 
   5  25   3      354.43      362.51     41.81 o 
  -6  26   3      107.38       92.03     46.01 o 
  -4  26   3     1144.21      959.65    135.63 o 
  -2  26   3       29.32       47.37     26.40 o 
   0  26   3     1359.15     1447.74     69.23 o 
   2  26   3       35.68       80.24     31.94 o 
   4  26   3     2618.63     2397.15     81.25 o 
   6  26   3       88.87       98.42     47.29 o 
  -5  27   3      559.75      571.60     76.72 o 
  -3  27   3       40.53       29.65     20.88 o 
  -1  27   3      267.14      331.34     41.37 o 
   1  27   3      314.11      345.33     42.23 o 
   3  27   3      470.01      447.31     43.14 o 
  -4  28   3     1970.95     1782.44    117.80 o 
  -2  28   3      428.43      472.97     44.77 o 
   0  28   3     1785.94     1734.09     74.22 o 
   2  28   3      629.52      622.53     48.61 o 
  -1  29   3       45.11       43.09     27.19 o 
 -12   0   4     2800.04     2526.79     85.89 o 
 -10   0   4    56590.13    62473.16    868.60 o 
  -8   0   4     9065.12     9031.31     95.46 o 
  -6   0   4   122983.46   132985.80    956.24 o 
  -4   0   4    59591.71    67585.72    493.48 o 
  -2   0   4    92299.30   102901.70   1335.06 o 
   0   0   4    39420.57    43795.80    483.26 o 
   2   0   4    63953.98    66862.81    992.04 o 
   4   0   4    45632.47    51712.36   1021.34 o 
   6   0   4    36713.55    37903.17    759.93 o 
   8   0   4     2834.79     2774.61     76.98 o 
  10   0   4    25290.95    26726.70    283.02 o 
  12   0   4     9055.17     8686.87    252.88 o 
 -11   1   4      137.71      119.40     15.40 o 
  -9   1   4     4533.03     4670.82     84.57 o 
  -7   1   4       64.63       68.38     13.21 o 
  -5   1   4     1894.21     1999.04     44.64 o 
  -3   1   4    19863.62    21791.51    103.65 o 
  -1   1   4     3456.66     3361.15     38.26 o 
   1   1   4    64134.15    68405.05    411.82 o 
   3   1   4     5943.24     6093.65     64.84 o 
   5   1   4    10184.38    10705.78    101.57 o 
   7   1   4    12611.87    12627.38    104.79 o 
   9   1   4      130.21      130.90     19.45 o 
  11   1   4     3616.34     3211.38     88.14 o 
  13   1   4      324.04      305.62     56.50 o 
 -12   2   4       66.21       57.84     12.67 o 
 -10   2   4      705.36      692.03     28.20 o 
  -8   2   4     2161.37     2022.04     33.36 o 
  -6   2   4     1593.65     1586.19     39.04 o 
  -4   2   4      748.15      784.94     20.36 o 
  -2   2   4     3139.85     3095.16     35.44 o 
   0   2   4     1502.71     1585.62     31.12 o 
   2   2   4     1707.74     1803.01     35.78 o 
   4   2   4        0.41       36.67     23.44 o 
   6   2   4     1925.92     1946.83     42.16 o 
   8   2   4      202.84      208.68     21.51 o 
  10   2   4        0.15       15.59     15.08 o 
  12   2   4       30.88       45.42     21.68 o 
 -13   3   4      433.77      482.04     52.42 o 
 -11   3   4      345.22      301.99     18.96 o 
  -9   3   4       40.91       31.31      8.31 o 
  -7   3   4      412.00      427.66     16.80 o 
  -5   3   4      339.07      284.68     15.17 o 
  -3   3   4      699.81      854.41     20.61 o 
  -1   3   4     5620.97     5887.94     75.63 o 
   1   3   4      289.44      339.57     16.75 o 
   3   3   4     6361.45     6622.36     86.49 o 
   5   3   4      628.91      621.98     25.40 o 
   7   3   4      998.41      962.72     34.52 o 
   9   3   4     1551.25     1603.12     45.63 o 
  11   3   4      234.61      201.25     21.22 o 
  13   3   4       10.50       31.95     26.84 o 
 -12   4   4     2977.89     2790.13     74.60 o 
 -10   4   4    14611.67    14900.38    345.58 o 
  -8   4   4      309.99      304.36     15.78 o 
  -6   4   4    26914.55    28101.03    167.60 o 
  -4   4   4    20593.31    22290.63    235.07 o 
  -2   4   4    39559.61    39107.23    158.84 o 
   0   4   4    10186.47    10673.28     87.60 o 
   2   4   4     5758.60     5038.77     82.01 o 
   4   4   4    32544.19    34921.42    343.68 o 
   6   4   4    15470.83    15601.73    139.10 o 
   8   4   4      941.33      981.94     35.22 o 
  10   4   4     6224.95     6244.46    152.70 o 
  12   4   4      456.35      415.36     37.46 o 
 -13   5   4      696.55      750.75     67.78 o 
 -11   5   4      842.46      844.45     46.42 o 
  -9   5   4      332.93      322.26     13.09 o 
  -7   5   4       47.23       66.71      7.85 o 
  -5   5   4     4270.46     4362.51    104.17 o 
  -3   5   4        1.63        9.21      7.15 o 
  -1   5   4        4.80       22.45      6.70 o 
   1   5   4     3106.28     2815.95     39.25 o 
   3   5   4    35099.13    38605.91    349.40 o 
   5   5   4      698.29      698.20     27.56 o 
   7   5   4     2479.08     2502.12     66.47 o 
   9   5   4     3428.82     3378.40     72.07 o 
  11   5   4      494.06      544.57     57.61 o 
  13   5   4      184.76      209.64     48.57 o 
 -12   6   4      265.16      273.58     46.02 o 
 -10   6   4     1972.46     1994.57     65.96 o 
  -8   6   4     1416.52     1320.38     85.16 o 
  -6   6   4     5723.80     5656.05     98.74 o 
  -4   6   4     2339.60     2486.09     46.51 o 
  -2   6   4     6976.10     6449.31     60.83 o 
   0   6   4     1661.49     1691.46     35.20 o 
   2   6   4     1268.58     1139.32     29.52 o 
   4   6   4       99.64      113.51     13.51 o 
   6   6   4      875.76      834.98     31.10 o 
   8   6   4       48.87       48.38     11.89 o 
  10   6   4      391.93      416.31     28.61 o 
  12   6   4       21.24       34.11     22.40 o 
 -13   7   4      208.18      221.15     54.97 o 
 -11   7   4        7.25       31.95     33.23 o 
  -9   7   4       20.88       32.93     19.55 o 
  -7   7   4     1259.16     1405.16     53.97 o 
  -5   7   4       73.78       55.30      6.64 o 
  -3   7   4     1224.43     1098.66     27.63 o 
  -1   7   4     3982.07     4087.66     48.97 o 
   1   7   4     2107.14     2326.94     42.80 o 
   3   7   4      510.90      634.82     27.06 o 
   5   7   4     1090.35     1106.31     31.23 o 
   7   7   4      263.62      238.63     19.98 o 
   9   7   4      364.57      330.12     25.79 o 
  11   7   4      316.17      414.07     84.38 o 
  13   7   4      122.81      146.99     52.41 o 
 -12   8   4     4775.92     4725.66    182.40 o 
 -10   8   4     8792.73     8480.39    608.92 o 
  -8   8   4     4805.16     4997.60    107.70 o 
  -6   8   4    19698.04    20247.98    489.26 o 
  -4   8   4    17636.47    17976.75    147.98 o 
  -2   8   4    37103.34    38336.25    223.12 o 
   0   8   4     5643.63     5425.72     59.98 o 
   2   8   4     6727.72     5887.26     67.98 o 
   4   8   4    30461.92    31769.08    292.39 o 
   6   8   4     5024.94     4990.90     99.27 o 
   8   8   4     1810.02     1970.92     54.79 o 
  10   8   4     5717.96     5789.92    120.13 o 
  12   8   4     1105.87     1174.57    103.64 o 
 -13   9   4      799.04      745.69     80.58 o 
 -11   9   4       83.29       83.08     39.62 o 
  -9   9   4      282.23      325.62     34.38 o 
  -7   9   4      433.32      503.87     41.87 o 
  -5   9   4       11.53       18.35     13.84 o 
  -3   9   4     1188.20     1391.90     39.36 o 
  -1   9   4      700.65      779.64     28.97 o 
   1   9   4     1250.57     1174.93     57.58 o 
   3   9   4     5559.75     5389.62     68.62 o 
   5   9   4      241.71      217.92     22.48 o 
   7   9   4     1752.79     1729.30     51.89 o 
   9   9   4     1268.87     1243.41     41.81 o 
  11   9   4      947.96      915.14     52.26 o 
 -12  10   4       62.07       21.73     39.62 o 
 -10  10   4     1958.26     1881.73    115.29 o 
  -8  10   4       55.99       84.75     26.51 o 
  -6  10   4    10909.54    11447.96    163.08 o 
  -4  10   4     1319.03     1270.39     40.66 o 
  -2  10   4    22126.53    22290.81    162.45 o 
   0  10   4     1199.23     1176.26     38.58 o 
   2  10   4     6643.67     6403.15     73.05 o 
   4  10   4     1913.60     2062.74     46.72 o 
   6  10   4      864.38      880.21     33.15 o 
   8  10   4      815.84      745.74     57.51 o 
  10  10   4      875.76      789.50     65.99 o 
  12  10   4      171.67      210.91     57.52 o 
 -13  11   4      158.79      125.27     46.02 o 
 -11  11   4        2.32       16.61     35.79 o 
  -9  11   4      493.54      505.13     83.12 o 
  -7  11   4     1084.92     1180.69     55.92 o 
  -5  11   4     1591.74     1448.60     33.26 o 
  -3  11   4        0.07       12.06     11.18 o 
  -1  11   4     1007.85      948.77     33.48 o 
   1  11   4     2064.99     1942.25     46.17 o 
   3  11   4     6231.95     5965.65     84.07 o 
   5  11   4      733.16      785.78     30.03 o 
   7  11   4        0.28       22.55     16.31 o 
   9  11   4      238.43      204.98     24.48 o 
  11  11   4      143.68      163.61     63.91 o 
 -12  12   4     4057.61     4218.21    161.70 o 
 -10  12   4     4431.49     4769.06    166.98 o 
  -8  12   4     4311.92     4486.10    167.06 o 
  -6  12   4    10754.30    10962.97    257.62 o 
  -4  12   4    16841.45    16923.86    223.88 o 
  -2  12   4    21983.37    21793.97    155.64 o 
   0  12   4     6918.12     6625.08     75.29 o 
   2  12   4     5000.57     4661.86     65.64 o 
   4  12   4    23004.60    23482.53    157.52 o 
   6  12   4     6784.40     6682.69     96.01 o 
   8  12   4     2173.94     2272.93     52.44 o 
  10  12   4     4127.59     4256.12     92.50 o 
  12  12   4      444.66      386.14     65.21 o 
 -11  13   4       13.74       17.89     40.90 o 
  -9  13   4        3.01       43.45     63.90 o 
  -7  13   4      381.52      347.80     58.82 o 
  -5  13   4       11.84       38.45     12.97 o 
  -3  13   4      246.95      296.03     20.80 o 
  -1  13   4      494.83      509.70     29.55 o 
   1  13   4     2741.82     2709.47     50.55 o 
   3  13   4     6609.49     6523.94     76.55 o 
   5  13   4      199.45      164.62     19.54 o 
   7  13   4     1485.74     1388.90     43.69 o 
   9  13   4     1518.31     1438.17     69.90 o 
  11  13   4      341.33      324.74     67.76 o 
 -12  14   4       44.68       74.13     56.24 o 
 -10  14   4     2637.38     2696.73    157.65 o 
  -8  14   4      160.77      159.79     57.52 o 
  -6  14   4    12368.93    12575.06    271.56 o 
  -4  14   4     3329.68     3324.87     45.11 o 
  -2  14   4    23921.51    24431.87    222.12 o 
   0  14   4     1670.42     1670.89     40.14 o 
   2  14   4     8561.37     8592.42     91.20 o 
   4  14   4      446.84      486.41     28.85 o 
   6  14   4     1025.13      996.42     58.70 o 
   8  14   4      786.04      814.39     43.91 o 
  10  14   4     1142.14     1292.38    106.21 o 
 -11  15   4     2776.57     2476.18    140.98 o 
  -9  15   4      716.58      571.75    143.26 o 
  -7  15   4       13.31       46.01     40.90 o 
  -5  15   4      856.77      949.89     37.75 o 
  -3  15   4    15288.19    15815.89    103.98 o 
  -1  15   4      977.56      920.40     32.16 o 
   1  15   4     2021.29     2035.09     46.61 o 
   3  15   4     4912.07     4905.98     73.43 o 
   5  15   4      350.43      335.70     26.60 o 
   7  15   4        3.16       39.21     17.80 o 
   9  15   4     5634.84     5660.00    105.34 o 
  11  15   4       16.03       62.63     42.18 o 
 -10  16   4      729.48      796.83     92.09 o 
  -8  16   4     7760.87     8199.77    300.45 o 
  -6  16   4      153.98      141.89     48.58 o 
  -4  16   4    10747.98    11445.66    121.39 o 
  -2  16   4      509.04      500.27     27.41 o 
   0  16   4     4221.54     4454.04     64.70 o 
   2  16   4     1299.03     1212.55     42.02 o 
   4  16   4     5578.53     5883.29     90.20 o 
   6  16   4       72.95       69.61     15.60 o 
   8  16   4       27.20       51.14     18.22 o 
  10  16   4     1526.10     1619.24    111.36 o 
 -11  17   4     1342.31     1128.74    364.73 o 
  -9  17   4      120.66       90.75     46.02 o 
  -7  17   4      130.31      193.01     85.64 o 
  -5  17   4        0.66       32.55     16.73 o 
  -3  17   4     4915.05     4865.68     75.05 o 
  -1  17   4      382.26      394.77     26.07 o 
   1  17   4      986.01      976.57     35.81 o 
   3  17   4       47.74       54.52     16.61 o 
   5  17   4       12.98       52.88     30.18 o 
   7  17   4      128.04      127.96     19.06 o 
   9  17   4      777.55      972.11     94.65 o 
 -10  18   4     1264.47     1213.14    101.10 o 
  -8  18   4        8.28       38.34     69.02 o 
  -6  18   4     4281.87     4320.44     44.18 o 
  -4  18   4      207.82      248.20     25.96 o 
  -2  18   4     5825.83     5977.33     89.90 o 
   0  18   4      447.54      451.89     35.52 o 
   2  18   4     3346.77     3332.61     61.95 o 
   4  18   4     2372.11     2378.45     63.40 o 
   6  18   4     2880.14     2888.45     75.16 o 
   8  18   4      492.54      491.20     60.45 o 
  10  18   4      444.84      310.70     60.09 o 
  -9  19   4      147.72      181.51     51.13 o 
  -7  19   4       16.36       44.73     63.90 o 
  -5  19   4      924.97      861.36     31.12 o 
  -3  19   4      261.11      212.03     26.46 o 
  -1  19   4      527.31      513.00     31.54 o 
   1  19   4      808.47      807.69     58.06 o 
   3  19   4      525.04      527.77     34.68 o 
   5  19   4     2185.58     2252.50     59.02 o 
   7  19   4      584.72      584.97     64.20 o 
   9  19   4      186.90      130.39     47.30 o 
 -10  20   4      258.39      254.40     71.59 o 
  -8  20   4     5495.00     5663.59    223.66 o 
  -6  20   4      262.89      295.37     36.40 o 
  -4  20   4    18326.89    19224.32    175.67 o 
  -2  20   4     1809.64     1792.33     54.67 o 
   0  20   4     8894.40     8949.24    139.19 o 
   2  20   4      611.53      654.08     53.48 o 
   4  20   4    14956.46    15439.32    169.61 o 
   6  20   4     2045.75     2054.19     71.32 o 
   8  20   4     2015.25     1887.73    128.07 o 
  -9  21   4      136.12      196.85     53.69 o 
  -7  21   4       92.87       80.52     53.68 o 
  -5  21   4      679.69      676.59     39.01 o 
  -3  21   4      856.83      830.73     48.45 o 
  -1  21   4     1033.29      994.32     42.90 o 
   1  21   4      138.57      162.83     39.22 o 
   3  21   4      282.54      222.55     32.14 o 
   5  21   4      675.19      636.12     43.27 o 
   7  21   4      340.33      363.71     35.67 o 
   9  21   4      159.85      154.67     57.52 o 
  -8  22   4     1565.70     1711.44    121.61 o 
  -6  22   4     2697.46     2757.01    140.99 o 
  -4  22   4     3175.18     3185.67     79.40 o 
  -2  22   4     1682.36     1614.00     50.73 o 
   0  22   4     3455.12     3342.66     94.04 o 
   2  22   4     1761.26     1723.76     83.69 o 
   4  22   4     2054.83     1993.93     75.96 o 
   6  22   4     2242.81     2297.06     82.45 o 
   8  22   4      984.74      890.38     95.95 o 
  -7  23   4       26.46       43.45     49.85 o 
  -5  23   4        7.25       19.42     22.67 o 
  -3  23   4       43.84       62.52     16.07 o 
  -1  23   4        7.82       21.65     15.11 o 
   1  23   4      159.88      115.19     27.85 o 
   3  23   4      196.63      139.28     26.01 o 
   5  23   4      389.18      409.10     39.23 o 
   7  23   4       84.81      140.60     52.40 o 
  -6  24   4      531.58      524.28    141.94 o 
  -4  24   4     6587.38     6704.00    209.13 o 
  -2  24   4     2117.36     2168.77     75.71 o 
   0  24   4     3181.39     3263.42     94.11 o 
   2  24   4      520.06      489.12     46.68 o 
   4  24   4     6765.19     7265.06    164.19 o 
   6  24   4      269.62      268.42     35.67 o 
  -7  25   4      545.62      576.70     92.07 o 
  -5  25   4       16.23       40.90     34.51 o 
  -3  25   4      264.15      227.28     32.12 o 
  -1  25   4      612.74      556.67     46.79 o 
   1  25   4       83.88      115.03     46.01 o 
   3  25   4       49.52       34.73     32.59 o 
   5  25   4      456.43      516.46     47.31 o 
  -6  26   4      302.92      212.22    113.78 o 
  -4  26   4      971.52     1077.17     95.95 o 
  -2  26   4      176.23      136.64     29.08 o 
   0  26   4      788.69      750.04     54.18 o 
   2  26   4      180.35      166.06     46.02 o 
   4  26   4      618.40      593.83     50.95 o 
  -3  27   4        0.69       19.29     24.55 o 
  -1  27   4       15.87       39.85     24.87 o 
   1  27   4      293.61      385.97     41.97 o 
   3  27   4      745.30      899.24     58.08 o 
  -2  28   4      768.24      799.66     52.79 o 
   0  28   4     1889.09     2059.29     82.81 o 
   2  28   4      136.48      171.05     67.75 o 
 -11   1   5       81.23       80.96     16.05 o 
  -9   1   5      275.71      257.43     29.04 o 
  -7   1   5     5774.16     5923.03     62.03 o 
  -5   1   5     2378.65     2530.95     38.15 o 
  -3   1   5     2604.60     2384.17     40.66 o 
  -1   1   5       22.49       51.70      8.67 o 
   1   1   5       42.75       59.15      9.52 o 
   3   1   5    11566.60    11651.51    104.28 o 
   5   1   5      770.52      696.17     28.43 o 
   7   1   5      473.77      495.95     30.40 o 
   9   1   5     3894.93     3886.71     73.52 o 
  11   1   5      159.91      215.29     30.57 o 
  13   1   5      194.36      153.61     29.12 o 
 -12   2   5     2690.08     2631.46    101.26 o 
 -10   2   5    15176.31    15617.30    119.02 o 
  -8   2   5       32.64       46.25     13.12 o 
  -6   2   5    24323.37    25030.54    175.29 o 
  -4   2   5    16724.87    16910.23    163.69 o 
  -2   2   5    90080.73    95945.53    673.29 o 
   0   2   5    17694.28    17369.28    184.93 o 
   2   2   5     9894.80     8857.99    129.32 o 
   4   2   5    34101.59    36852.64    245.23 o 
   6   2   5     1696.30     1543.08     39.77 o 
   8   2   5    12321.28    12886.71    295.99 o 
  10   2   5      395.16      407.90     64.50 o 
  12   2   5     2946.77     2893.81     87.30 o 
 -13   3   5       11.09       14.06     19.17 o 
 -11   3   5       44.73       51.51     10.25 o 
  -9   3   5      164.29      193.85     14.50 o 
  -7   3   5     4689.25     4836.75     57.05 o 
  -5   3   5     2130.27     2096.52     34.21 o 
  -3   3   5     1260.24     1006.81     32.56 o 
  -1   3   5       18.26       23.99     13.43 o 
   1   3   5    23896.74    23687.87    251.36 o 
   3   3   5     4685.29     4824.19     61.74 o 
   5   3   5     3040.28     3040.26     54.07 o 
   7   3   5     6017.53     6419.27     87.12 o 
   9   3   5     1775.82     1758.17     54.66 o 
  11   3   5     1300.00     1205.53     56.93 o 
  13   3   5      339.57      343.91     53.70 o 
 -12   4   5      139.37      138.05     33.23 o 
 -10   4   5      608.34      632.62     20.40 o 
  -8   4   5       75.93       88.70     12.14 o 
  -6   4   5       18.73       56.01     14.32 o 
  -4   4   5       12.47       32.40     17.26 o 
  -2   4   5     2742.04     2577.37     43.50 o 
   0   4   5     1453.69     1451.80     32.83 o 
   2   4   5     5502.93     5208.65     63.33 o 
   4   4   5      180.54      225.20     22.14 o 
   6   4   5      140.63      155.21     19.89 o 
   8   4   5     1543.36     1486.54     41.97 o 
  10   4   5      320.09      302.29     27.97 o 
  12   4   5     1400.12     1420.31     63.04 o 
 -13   5   5        7.14       30.67     30.67 o 
 -11   5   5      233.94      200.56     26.38 o 
  -9   5   5      459.25      501.39     15.00 o 
  -7   5   5      454.15      410.36     16.04 o 
  -5   5   5      322.56      282.41     25.27 o 
  -3   5   5    18842.53    20983.13    146.79 o 
  -1   5   5    14396.16    14808.80    121.79 o 
   1   5   5      990.04     1084.99     30.52 o 
   3   5   5     7225.52     7908.20    102.37 o 
   5   5   5       31.24       42.51     13.81 o 
   7   5   5     1924.33     1880.32     54.44 o 
   9   5   5      550.54      550.79     36.88 o 
  11   5   5      450.19      366.89     39.23 o 
 -12   6   5     1322.46     1370.71     89.59 o 
 -10   6   5    11597.76    11630.05    301.26 o 
  -8   6   5      672.76      684.12     14.11 o 
  -6   6   5    26107.56    26619.59    211.64 o 
  -4   6   5     4205.69     3629.84     45.60 o 
  -2   6   5    21964.95    21067.63    229.23 o 
   0   6   5     3454.46     2644.80     51.28 o 
   2   6   5      222.59       95.02     15.45 o 
   4   6   5    22861.42    22901.91    181.77 o 
   6   6   5     1877.38     1680.94     43.50 o 
   8   6   5     4673.55     4872.37     94.41 o 
  10   6   5     1500.79     1549.21     49.35 o 
  12   6   5      366.70      394.80     37.47 o 
 -11   7   5      276.10      309.38     49.86 o 
  -9   7   5       75.74       50.46     18.85 o 
  -7   7   5     3790.57     3651.19     48.25 o 
  -5   7   5      114.19      100.29     13.75 o 
  -3   7   5     2903.03     3244.86     44.28 o 
  -1   7   5     4010.01     4159.29     78.47 o 
   1   7   5     3318.27     3138.79     49.80 o 
   3   7   5     1722.79     1604.06     42.18 o 
   5   7   5     3838.21     3975.06     75.02 o 
   7   7   5     5658.71     5643.46    168.42 o 
   9   7   5     1010.40      988.35     40.90 o 
  11   7   5      535.63      480.17     41.78 o 
 -12   8   5       31.72       70.29     51.12 o 
 -10   8   5     1058.94     1135.04     90.85 o 
  -8   8   5        8.29       26.41     26.93 o 
  -6   8   5     1285.27     1343.12     55.89 o 
  -4   8   5        3.12       56.99     18.54 o 
  -2   8   5     5316.38     5268.16     61.42 o 
   0   8   5      696.25      706.75     31.89 o 
   2   8   5     5644.95     5408.67     67.63 o 
   4   8   5       13.27       37.82     20.74 o 
   6   8   5      313.25      323.19     23.56 o 
   8   8   5     1299.53     1278.41     45.72 o 
  10   8   5      147.12      154.71     27.11 o 
  12   8   5      891.20      895.43     93.38 o 
 -11   9   5        5.21       43.45     51.12 o 
  -9   9   5       28.75       54.89     24.20 o 
  -7   9   5      626.73      598.03     47.65 o 
  -5   9   5      531.48      536.42     22.88 o 
  -3   9   5     2600.72     2497.96     40.35 o 
  -1   9   5     4722.70     4927.95     61.85 o 
   1   9   5      125.93      146.44     15.82 o 
   3   9   5      854.21      772.76     29.88 o 
   5   9   5      464.50      502.00     33.31 o 
   7   9   5       49.08       36.23     31.09 o 
   9   9   5      226.39      216.95     28.83 o 
  11   9   5        4.83       21.89     29.40 o 
 -12  10   5     6184.43     5514.92    177.49 o 
 -10  10   5    18824.05    19158.98    315.88 o 
  -6  10   5    41698.88    42714.86    325.58 o 
  -4  10   5    30293.04    32383.52    340.06 o 
  -2  10   5    41470.14    43003.86    960.44 o 
   0  10   5    29067.89    30373.17    202.90 o 
   2  10   5    14452.42    14611.00    171.35 o 
   4  10   5    51885.26    55174.79    491.53 o 
   6  10   5     9041.83     8732.29    116.34 o 
   8  10   5    12970.56    13003.67    284.19 o 
  10  10   5     7030.65     6883.95    127.44 o 
  12  10   5     2317.36     2278.82    129.38 o 
 -11  11   5     1236.53     1289.97    104.94 o 
  -9  11   5      450.51      429.65     57.54 o 
  -7  11   5     4321.26     3822.77    266.10 o 
  -5  11   5      321.23      313.03     25.02 o 
  -3  11   5     1858.63     1935.67     38.30 o 
  -1  11   5     1675.86     1740.79     38.41 o 
   1  11   5     5740.59     5626.25     73.13 o 
   3  11   5     1276.19     1241.78     35.49 o 
   5  11   5     7040.89     7175.42     91.23 o 
   7  11   5     6811.25     6701.66    165.78 o 
   9  11   5      519.43      509.31     39.34 o 
  11  11   5      369.32      333.70     71.60 o 
 -12  12   5        1.73       39.62     40.90 o 
 -10  12   5     1682.59     1697.85    111.40 o 
  -8  12   5      439.67      396.41     75.45 o 
  -6  12   5     4157.40     4223.35    128.55 o 
  -4  12   5        4.48       17.59     16.77 o 
  -2  12   5     7688.75     7881.23     87.07 o 
   0  12   5      204.11      177.21     19.42 o 
   2  12   5     1795.51     1753.38     46.51 o 
   4  12   5     2127.45     2146.87     89.75 o 
   6  12   5      506.80      484.13     37.61 o 
   8  12   5     1734.94     1717.84     54.80 o 
  10  12   5      120.09      126.88     32.76 o 
 -11  13   5      222.74      241.61     47.30 o 
  -9  13   5      349.46      429.60     85.66 o 
  -7  13   5       24.39       14.06     42.18 o 
  -5  13   5      751.30      677.06     55.85 o 
  -3  13   5     2439.32     2418.76     96.84 o 
  -1  13   5     5335.95     5201.47     68.14 o 
   1  13   5     1142.80      992.51     41.34 o 
   3  13   5     3834.20     3852.39     61.09 o 
   5  13   5     4246.01     4192.93     76.46 o 
   7  13   5     1384.79     1332.88     43.92 o 
   9  13   5     1316.01     1373.10    104.95 o 
 -12  14   5     6095.06     6198.17    289.27 o 
 -10  14   5     4277.86     4069.98    161.77 o 
  -8  14   5     3288.18     3536.03    150.11 o 
  -6  14   5     4741.67     4771.65     81.07 o 
  -4  14   5    26102.34    27235.21    206.30 o 
  -2  14   5    22937.79    23880.26    150.20 o 
   0  14   5    18023.48    18680.67    165.70 o 
   2  14   5     8169.72     8232.31     87.09 o 
   4  14   5    16967.42    17228.79    379.43 o 
   6  14   5     4914.08     5042.97     93.31 o 
   8  14   5     4695.50     4722.17    105.43 o 
  10  14   5     2964.32     2884.37    142.30 o 
 -11  15   5      140.97      102.26     37.07 o 
  -9  15   5      513.58      384.91     63.94 o 
  -7  15   5     3300.18     3080.91    134.73 o 
  -5  15   5      304.31      292.16     41.12 o 
  -3  15   5       10.31       46.46     20.05 o 
  -1  15   5      554.56      547.10     35.88 o 
   1  15   5       26.77       37.51     14.55 o 
   3  15   5     2069.59     2124.18     58.36 o 
   5  15   5      809.04      800.93     36.26 o 
   7  15   5      404.07      351.70     37.39 o 
   9  15   5      585.72      471.74     37.76 o 
  11  15   5       57.75       65.18     42.18 o 
 -10  16   5     1388.41     1296.53    216.30 o 
  -8  16   5      127.88      113.76     39.63 o 
  -6  16   5     2317.45     2325.34     34.83 o 
  -4  16   5        5.28       26.67     15.68 o 
  -2  16   5      639.11      641.24     29.55 o 
   0  16   5       12.99       31.60     16.16 o 
   2  16   5      116.06      116.91     18.04 o 
   4  16   5      511.74      568.12     33.16 o 
   6  16   5      145.47      121.85     21.12 o 
   8  16   5     1216.28     1239.33     65.91 o 
 -11  17   5      958.30      924.90     93.38 o 
  -9  17   5       49.89       99.69     67.74 o 
  -7  17   5       58.07       29.40     44.73 o 
  -5  17   5     6092.87     6179.57    117.19 o 
  -3  17   5      529.52      514.09     40.99 o 
  -1  17   5     4583.37     4515.23     76.85 o 
   1  17   5    11020.93    11058.93    118.08 o 
   3  17   5      200.96      203.74     26.15 o 
   5  17   5     5502.01     5418.59     88.21 o 
   7  17   5     4440.61     4489.30     79.61 o 
   9  17   5       74.80       88.88     21.48 o 
 -10  18   5     2014.55     1920.94    124.22 o 
  -8  18   5     6042.39     6542.63    212.26 o 
  -6  18   5     1364.49     1313.53     41.30 o 
  -4  18   5    19484.73    20461.93    239.50 o 
  -2  18   5    10603.62    10923.70    163.59 o 
   0  18   5     8227.63     8256.25    156.43 o 
   2  18   5     7210.05     7265.35    126.59 o 
   4  18   5     6526.86     6665.59    100.00 o 
   6  18   5     4197.28     4200.58     83.18 o 
   8  18   5     2379.09     2514.69     85.44 o 
  -9  19   5        5.91       42.18     42.18 o 
  -7  19   5      310.56      228.85     53.70 o 
  -5  19   5      119.64      111.99     15.02 o 
  -3  19   5      983.33      993.55     38.29 o 
  -1  19   5     3111.96     3006.11     75.81 o 
   1  19   5       19.16       13.72     14.16 o 
   3  19   5      932.07      846.96     79.03 o 
   5  19   5      728.80      656.79     41.08 o 
   7  19   5       40.28       62.68     22.67 o 
   9  19   5      224.21      149.56     47.30 o 
 -10  20   5      498.36      499.96     74.16 o 
  -8  20   5      607.99      643.26     84.40 o 
  -6  20   5      455.16      534.49     74.16 o 
  -4  20   5     2080.45     2127.88     51.33 o 
  -2  20   5     3131.42     3175.79     67.76 o 
   0  20   5     1791.68     1692.87     57.56 o 
   2  20   5     3091.02     3228.91    165.48 o 
   4  20   5      673.19      704.43     39.60 o 
   6  20   5     1250.85     1250.02     59.83 o 
   8  20   5      616.38      659.88     85.68 o 
  -9  21   5      140.67      164.89     83.08 o 
  -7  21   5        0.33       98.41     80.52 o 
  -5  21   5       17.17       10.82     10.04 o 
  -3  21   5     4924.62     4970.77    108.25 o 
  -1  21   5     1921.01     1899.02     57.26 o 
   1  21   5       54.21       38.47     35.62 o 
   3  21   5     2669.00     2639.15     96.88 o 
   5  21   5      133.86      158.66     36.89 o 
   7  21   5      198.56      202.53     43.00 o 
  -8  22   5     7371.29     7571.19    235.59 o 
  -6  22   5     3823.69     3422.26    165.53 o 
  -4  22   5    11496.51    11628.66    153.13 o 
  -2  22   5     4845.57     4659.78    107.36 o 
   0  22   5     5624.31     5702.85    156.41 o 
   2  22   5     3866.61     3791.04     99.79 o 
   4  22   5     8285.80     8459.64    150.36 o 
   6  22   5     4557.34     4650.21    111.60 o 
  -7  23   5      488.89      447.54     76.72 o 
  -5  23   5      104.60       95.86     37.07 o 
  -3  23   5      808.58      797.27     50.59 o 
  -1  23   5     1322.73     1330.77     61.16 o 
   1  23   5      242.62      194.83     31.60 o 
   3  23   5      875.70      729.60     70.11 o 
   5  23   5      313.76      271.45     43.47 o 
   7  23   5       92.85      132.93     51.13 o 
  -6  24   5      845.06      882.60     92.10 o 
  -4  24   5     1946.76     1917.77     71.31 o 
  -2  24   5     1491.20     1518.94     67.00 o 
   0  24   5     1714.95     1918.27     75.40 o 
   2  24   5     1041.35     1048.90     60.82 o 
   4  24   5     1422.74     1380.67     66.66 o 
   6  24   5     1520.13     1367.65     63.93 o 
  -5  25   5      365.81      365.66     95.89 o 
  -3  25   5     1109.84     1245.99     61.48 o 
  -1  25   5      920.13      973.76     56.86 o 
   1  25   5      170.37      126.11     44.10 o 
   3  25   5       23.83       48.99     24.01 o 
   5  25   5       20.06       26.33     20.31 o 
  -4  26   5     2211.15     2115.97    131.93 o 
  -2  26   5      370.49      310.88     54.98 o 
   0  26   5      858.27      676.80     52.46 o 
   2  26   5      120.49       88.60     49.85 o 
   4  26   5     1115.57     1091.37     62.85 o 
  -3  27   5     1220.04     1338.44    107.48 o 
  -1  27   5     1367.87     1339.09     65.48 o 
   1  27   5      527.24      488.98     47.51 o 
   3  27   5      794.16      764.53     55.35 o 
   0  28   5     2830.33     3134.11     99.24 o 
 -10   0   6    23383.56    23501.23    752.70 o 
  -8   0   6    42431.09    44136.29    447.41 o 
  -6   0   6    58623.78    63351.35    763.59 o 
  -4   0   6    33710.70    35560.61    314.68 o 
  -2   0   6    35152.76    38413.94    325.40 o 
   0   0   6    33884.77    35138.89    310.17 o 
   2   0   6    27544.54    28249.12    542.44 o 
   4   0   6   131008.28   150611.06    676.15 o 
   6   0   6    12607.02    12509.19    180.99 o 
   8   0   6    63543.87    66860.04   1118.86 o 
  10   0   6     4445.71     4391.47    146.43 o 
  12   0   6     6285.82     6193.88    182.63 o 
 -11   1   6     2032.54     2041.56     50.03 o 
  -9   1   6     4393.73     4320.41     66.86 o 
  -7   1   6    14646.25    15037.96     93.56 o 
  -5   1   6    11574.44    12179.10    118.60 o 
  -3   1   6      389.67      270.84     22.89 o 
  -1   1   6      367.60      444.76     20.87 o 
   1   1   6     2143.10     2062.04     44.30 o 
   3   1   6     7592.22     7762.50     85.53 o 
   5   1   6     2309.79     2413.51     50.16 o 
   7   1   6     1897.98     1724.31     54.72 o 
   9   1   6      832.32      868.71    113.26 o 
  11   1   6       10.41       26.79     22.93 o 
 -12   2   6        0.22        5.11     23.00 o 
 -10   2   6       79.72       69.51     12.95 o 
  -8   2   6       34.79       38.59     11.35 o 
  -6   2   6       25.12       46.46     13.85 o 
  -4   2   6     1260.03     1316.45     31.74 o 
  -2   2   6       75.74      100.90     14.20 o 
   0   2   6      730.68      676.58     25.04 o 
   2   2   6     1880.67     1693.42     62.96 o 
   4   2   6     3585.83     3764.96     62.18 o 
   6   2   6      203.15      246.11     25.22 o 
   8   2   6      901.53      887.56     43.77 o 
  10   2   6      676.70      661.95     46.41 o 
  12   2   6        6.40       39.07     27.61 o 
 -11   3   6        0.30       11.82      8.36 o 
  -9   3   6     1298.42     1251.32     35.05 o 
  -7   3   6     2546.75     2392.18     40.43 o 
  -5   3   6       69.95       84.50     12.16 o 
  -3   3   6       37.18       28.96      7.84 o 
  -1   3   6     1441.45     1515.09     36.78 o 
   1   3   6      420.61      427.59     23.29 o 
   3   3   6       23.81       37.82     11.78 o 
   5   3   6       95.24       91.94     15.92 o 
   7   3   6        0.85       23.47     15.37 o 
   9   3   6        0.82       31.39     21.14 o 
  11   3   6      522.23      597.94     47.31 o 
 -12   4   6     5469.75     5433.41    176.10 o 
 -10   4   6     4551.10     4651.46     56.02 o 
  -8   4   6      545.23      571.60     23.02 o 
  -6   4   6     8564.85     8649.22     75.90 o 
  -4   4   6    18411.55    18767.50    155.76 o 
  -2   4   6    69921.31    76960.74    992.37 o 
   0   4   6    38947.05    37897.92   1658.43 o 
   2   4   6    14812.43    15056.71    127.56 o 
   4   4   6    22071.32    23162.01    187.89 o 
   6   4   6     1434.57     1404.66     41.21 o 
   8   4   6    17926.18    19019.06    243.40 o 
  10   4   6     1696.66     1666.62     69.26 o 
  12   4   6     2746.02     2627.76     99.96 o 
 -13   5   6      598.49      629.17     62.66 o 
 -11   5   6     1093.98     1066.69    165.07 o 
  -9   5   6     6052.73     6006.57     75.48 o 
  -7   5   6    12787.80    12774.56    110.50 o 
  -5   5   6     2265.62     2233.74     66.81 o 
  -3   5   6     2828.39     3022.18     47.96 o 
  -1   5   6      329.84      400.61     24.67 o 
   1   5   6      757.76      970.72     35.17 o 
   3   5   6       19.11       33.28     20.45 o 
   5   5   6     1696.89     1602.83     43.05 o 
   7   5   6       83.85       52.88     12.91 o 
   9   5   6      702.67      679.28     56.40 o 
  11   5   6      189.29      127.07     26.11 o 
 -12   6   6        2.54       19.17     30.67 o 
 -10   6   6      264.32      292.50     34.96 o 
  -8   6   6      234.06      246.04     23.94 o 
  -6   6   6       17.49       32.49      9.77 o 
  -4   6   6      737.14      711.40     32.88 o 
  -2   6   6      553.35      562.70     24.83 o 
   0   6   6     2783.47     2718.48     46.56 o 
   2   6   6      786.25      838.50     30.31 o 
   4   6   6     2222.16     2243.70     49.05 o 
   6   6   6      442.86      458.97     27.58 o 
   8   6   6     1579.15     1605.51     53.80 o 
  10   6   6      212.42      204.32     24.07 o 
  12   6   6      618.59      611.63     45.47 o 
 -13   7   6       16.93       54.96     51.12 o 
 -11   7   6       88.81       94.58     37.07 o 
  -9   7   6        1.25        4.36     18.91 o 
  -7   7   6        3.23       26.14      9.58 o 
  -5   7   6     1165.86     1228.22     30.53 o 
  -3   7   6      587.44      630.85     30.05 o 
  -1   7   6      456.74      468.67     27.16 o 
   1   7   6      250.90      231.39     20.72 o 
   3   7   6      146.48      138.66     18.86 o 
   5   7   6      221.96      226.71     22.26 o 
   7   7   6      340.96      392.83     29.14 o 
   9   7   6      461.02      466.16     32.98 o 
  11   7   6      266.76      245.58     31.16 o 
 -12   8   6     4105.72     4006.88    151.45 o 
 -10   8   6     8698.52     8828.66    302.03 o 
  -8   8   6     2694.87     2825.09     84.76 o 
  -6   8   6    10420.70    10642.62    105.09 o 
  -4   8   6    16072.91    16232.22    133.28 o 
  -2   8   6    29361.04    30487.37    264.28 o 
   0   8   6    22092.39    21329.70    158.63 o 
   2   8   6    15703.41    15875.90    183.25 o 
   4   8   6    14377.14    13247.21    600.20 o 
   6   8   6     6776.45     6926.74    201.09 o 
   8   8   6    13085.13    13544.85    146.15 o 
  10   8   6     3038.25     3075.25     91.06 o 
  12   8   6     2016.76     1913.16    116.53 o 
 -13   9   6      450.98      499.94     67.77 o 
 -11   9   6      542.66      588.24     81.84 o 
  -9   9   6     2238.85     2218.24    112.77 o 
  -7   9   6     6325.00     6417.73     99.61 o 
  -5   9   6     1165.28     1186.61     29.58 o 
  -3   9   6      370.16      364.91     21.93 o 
  -1   9   6       48.55       67.49     15.75 o 
   1   9   6      818.14      790.78     29.83 o 
   3   9   6       34.76       75.01     17.19 o 
   5   9   6     2555.71     2418.69     59.03 o 
   7   9   6      497.92      472.06     38.64 o 
   9   9   6       33.98       55.10     18.85 o 
  11   9   6      148.46      150.43     51.13 o 
 -12  10   6       10.93       58.79     40.90 o 
 -10  10   6     2374.48     2282.24    117.89 o 
  -8  10   6      480.91      500.02     61.38 o 
  -6  10   6      675.17      611.74     32.61 o 
  -4  10   6     5759.47     5858.12     99.77 o 
  -2  10   6      271.19      239.79     23.21 o 
   0  10   6     7880.26     8141.16     92.71 o 
   2  10   6       62.46       73.99     15.37 o 
   4  10   6     3031.84     3054.56     58.55 o 
   6  10   6      636.78      533.29     43.09 o 
   8  10   6     2140.68     2136.33     68.08 o 
  10  10   6        1.29       36.76     29.32 o 
 -11  11   6      810.39      767.48    131.75 o 
  -9  11   6       16.02       69.02     46.01 o 
  -7  11   6       21.68       33.57     20.27 o 
  -5  11   6     1984.02     2057.64     37.87 o 
  -3  11   6      505.64      517.60     27.94 o 
  -1  11   6     1798.21     1835.26     47.07 o 
   1  11   6     1891.62     1838.54     43.12 o 
   3  11   6      136.89      123.86     17.99 o 
   5  11   6      122.32      158.51     30.73 o 
   7  11   6     1028.74      883.99     50.95 o 
   9  11   6        2.96       35.68     25.48 o 
  11  11   6      477.68      359.30     70.33 o 
 -12  12   6     4961.83     5101.27    177.23 o 
 -10  12   6     2915.07     3069.32    138.47 o 
  -8  12   6     1202.73     1261.98     94.71 o 
  -4  12   6    14458.48    14479.84    152.39 o 
  -2  12   6    29615.03    30182.18    300.69 o 
   0  12   6    23041.84    23261.52    255.22 o 
   2  12   6    12184.04    12304.08    107.68 o 
   4  12   6     9386.88     9657.62    127.92 o 
   6  12   6     3645.16     3808.90     89.34 o 
   8  12   6     8559.58     8649.47    168.47 o 
  10  12   6     2542.54     2530.66    103.25 o 
 -11  13   6       13.00       34.51     38.34 o 
  -9  13   6     1605.72     1645.25    104.99 o 
  -7  13   6     4127.29     4117.10    160.57 o 
  -5  13   6      553.71      506.93     25.16 o 
  -3  13   6      873.04      852.96     32.30 o 
  -1  13   6      187.30      168.60     20.50 o 
   1  13   6      685.66      713.63     36.12 o 
   3  13   6        8.33       16.63     16.51 o 
   5  13   6      560.51      516.11     32.60 o 
   7  13   6      597.63      585.92     42.84 o 
   9  13   6       96.65       72.86     40.90 o 
  11  13   6      343.09      277.43     57.53 o 
 -10  14   6     1913.06     1867.15    119.10 o 
  -8  14   6      467.85      447.56     67.77 o 
  -6  14   6        9.79       16.12      5.37 o 
  -4  14   6     6830.68     6862.99     87.21 o 
  -2  14   6      248.62      228.78     23.79 o 
   0  14   6    15955.81    16678.43    157.18 o 
   2  14   6      105.18       95.51     18.63 o 
   4  14   6     3427.45     3449.01     80.64 o 
   6  14   6       53.58       72.05     17.30 o 
   8  14   6     2671.85     2628.86     65.03 o 
  10  14   6       12.62       19.17     14.24 o 
 -11  15   6     1036.74     1210.28    102.35 o 
  -9  15   6     1239.51     1281.04    102.38 o 
  -7  15   6      321.37      313.24     65.21 o 
  -5  15   6      268.53      264.69     19.15 o 
  -3  15   6     6009.27     5953.21     86.46 o 
  -1  15   6     5906.92     5978.94     86.75 o 
   1  15   6      111.30      100.44     18.00 o 
   3  15   6     8703.90     8742.97    119.69 o 
   5  15   6       97.98       91.26     20.12 o 
   7  15   6      407.49      364.38     30.89 o 
   9  15   6     1554.39     1317.29     62.50 o 
 -10  16   6     2039.45     1949.23    122.95 o 
  -8  16   6     3891.48     4147.16    163.01 o 
  -6  16   6     6908.50     6921.67    127.77 o 
  -4  16   6       37.21       45.46     11.81 o 
  -2  16   6     2356.53     2266.46     60.00 o 
   0  16   6     1652.29     1654.47     44.46 o 
   2  16   6     4857.52     4974.75     86.15 o 
   4  16   6     1674.86     1699.72     55.00 o 
   6  16   6     6687.33     6895.34    143.00 o 
   8  16   6     1978.23     2001.28     77.24 o 
  10  16   6     1519.50     1693.37    117.75 o 
  -9  17   6        5.46       54.96     65.18 o 
  -7  17   6     1250.39     1229.94     98.55 o 
  -5  17   6       83.08       68.94     18.30 o 
  -3  17   6      769.16      780.76     36.10 o 
  -1  17   6      894.89      907.25     40.17 o 
   1  17   6      148.88      122.04     21.59 o 
   3  17   6     2392.34     2212.54     63.75 o 
   5  17   6      500.36      507.06     33.90 o 
   7  17   6      617.06      666.54     53.07 o 
   9  17   6        2.10       38.24     22.21 o 
 -10  18   6      385.37      379.72     84.38 o 
  -8  18   6      640.82      748.17     89.52 o 
  -6  18   6      827.74      830.99     37.74 o 
  -4  18   6     3761.10     3793.76     64.00 o 
  -2  18   6     1231.43     1295.21     49.07 o 
   0  18   6     3889.80     3978.16     87.38 o 
   2  18   6      171.06      198.67     37.93 o 
   4  18   6     3413.21     3425.30     84.86 o 
   6  18   6      676.71      660.15     37.29 o 
   8  18   6     1670.21     1858.92     75.95 o 
  -9  19   6      137.31      103.54     43.46 o 
  -7  19   6      194.32      226.26     63.92 o 
  -5  19   6     1162.58     1232.30     78.71 o 
  -3  19   6      663.92      623.59     35.81 o 
  -1  19   6     1790.61     1752.80     54.45 o 
   1  19   6     1861.47     1878.19     71.54 o 
   3  19   6      202.49      192.00     32.82 o 
   5  19   6      144.12      162.01     30.73 o 
   7  19   6      100.86      119.08     25.78 o 
  -8  20   6       72.44       98.42     46.01 o 
  -6  20   6     3499.80     3299.60    153.95 o 
  -4  20   6     3786.74     3950.36    117.79 o 
  -2  20   6    20347.19    20899.18    353.10 o 
   0  20   6     4654.84     4881.72    115.09 o 
   2  20   6    11109.80    11687.97    266.24 o 
   4  20   6      753.62      721.99     72.16 o 
   6  20   6     4908.70     5222.12    185.63 o 
   8  20   6     1032.07      887.87     95.95 o 
  -9  21   6       46.70       54.96     43.46 o 
  -7  21   6       43.04       40.90     48.57 o 
  -5  21   6      415.93      410.49     30.76 o 
  -3  21   6      346.79      340.66     31.89 o 
  -1  21   6     1632.82     1593.70     59.56 o 
   1  21   6      960.63      850.06     53.35 o 
   3  21   6      598.20      549.99     92.67 o 
   5  21   6       66.65       93.30     38.34 o 
   7  21   6       67.99       71.20     22.03 o 
  -8  22   6     2121.34     2154.14    131.91 o 
  -6  22   6     2947.39     3034.34    161.52 o 
  -4  22   6      858.31      825.69     49.08 o 
  -2  22   6     2748.26     2623.17    100.24 o 
   0  22   6     1515.08     1506.92     69.76 o 
   2  22   6     1374.39     1356.17     71.68 o 
   4  22   6     2922.02     2997.50     99.41 o 
   6  22   6     1660.95     1643.07     71.03 o 
  -7  23   6      112.23      117.59     52.41 o 
  -5  23   6      122.36      185.34     60.08 o 
  -3  23   6      265.94      300.95     34.94 o 
  -1  23   6      263.34      310.28     38.41 o 
   1  23   6      231.21      263.93     41.45 o 
   3  23   6       93.36      121.27     32.59 o 
   5  23   6        0.60       33.00     29.66 o 
  -6  24   6     1930.57     1809.32    124.21 o 
  -4  24   6     2677.49     2903.99    149.94 o 
  -2  24   6     4312.77     4444.07    120.76 o 
   0  24   6     2466.05     2517.89     92.21 o 
   2  24   6     4675.05     4816.91    134.20 o 
   4  24   6      615.36      562.72     90.31 o 
  -5  25   6      808.76      823.72     89.53 o 
  -3  25   6      590.96      682.28     47.55 o 
  -1  25   6      815.21      826.97     53.00 o 
   1  25   6      105.71       76.93     24.29 o 
   3  25   6      406.86      332.66     65.37 o 
  -4  26   6      205.43      186.63     51.13 o 
  -2  26   6      481.44      341.36     49.87 o 
   0  26   6      412.05      300.81     36.54 o 
   2  26   6      123.19      100.86     29.66 o 
  -1  27   6       28.55       42.82     28.02 o 
   1  27   6      451.83      550.81     48.72 o 
 -11   1   7      392.10      342.62     43.89 o 
  -9   1   7     2357.61     2445.56     47.68 o 
  -7   1   7     1190.10     1198.29     32.81 o 
  -5   1   7     1343.75     1308.40     32.17 o 
  -3   1   7      102.76      193.59     35.06 o 
  -1   1   7       27.80       38.14     11.44 o 
   1   1   7     2517.38     2787.41     50.17 o 
   3   1   7       18.22       31.71     16.85 o 
   5   1   7     1941.51     1856.37     46.58 o 
   7   1   7     1435.77     1415.56     46.55 o 
   9   1   7       22.57       70.64     38.02 o 
  11   1   7     1936.93     1847.36     74.67 o 
 -12   2   7     6941.25     6557.23    189.23 o 
 -10   2   7      463.77      460.37     29.90 o 
  -8   2   7     4687.09     4990.50    101.90 o 
  -6   2   7      482.46      476.64     22.05 o 
  -4   2   7    19317.09    19298.27    154.57 o 
  -2   2   7     7930.17     7920.09     85.72 o 
   0   2   7    59031.73    61651.32    657.80 o 
   2   2   7     3556.40     3524.83     60.56 o 
   4   2   7    14314.24    14633.28    126.57 o 
   6   2   7      435.23      470.17     32.98 o 
   8   2   7    16774.30    17290.58    214.04 o 
  10   2   7     3625.61     3468.46    110.98 o 
  12   2   7     2207.09     2043.03     80.12 o 
 -11   3   7      205.16      232.38     36.09 o 
  -9   3   7     3502.06     3499.68     50.79 o 
  -7   3   7     2726.21     2702.04     47.94 o 
  -5   3   7     1116.77     1128.52     29.98 o 
  -3   3   7      157.50      221.74     17.00 o 
  -1   3   7      175.34      193.05     18.08 o 
   1   3   7      433.05      426.59     23.90 o 
   3   3   7     1835.12     1763.09     43.10 o 
   5   3   7      161.34      125.77     19.92 o 
   7   3   7       20.30       52.47     25.98 o 
   9   3   7     1657.59     1576.03     69.70 o 
  11   3   7     2965.33     3194.55     96.67 o 
 -12   4   7      411.24      418.10     53.70 o 
 -10   4   7       52.88       40.80      9.17 o 
  -8   4   7       34.92       31.19     10.13 o 
  -6   4   7       39.50       45.43     13.08 o 
  -4   4   7      889.68      904.88     35.86 o 
  -2   4   7     2128.24     2112.20     41.64 o 
   0   4   7    15706.89    16381.46    136.54 o 
   2   4   7     5209.53     5174.04     72.61 o 
   4   4   7     4088.08     3959.10     65.10 o 
   6   4   7     1065.92     1075.55     39.71 o 
   8   4   7      369.26      375.10     36.57 o 
  10   4   7       98.85       97.93     44.10 o 
  12   4   7      219.65      243.69     34.31 o 
 -11   5   7      438.28      551.10     61.38 o 
  -9   5   7      364.45      321.31     29.64 o 
  -7   5   7      792.61      751.48     37.67 o 
  -5   5   7     1727.14     1744.21     38.69 o 
  -3   5   7      602.67      565.52     23.55 o 
  -1   5   7      155.96      147.78     17.39 o 
   1   5   7      130.41      145.61     17.60 o 
   3   5   7      527.45      523.18     27.85 o 
   5   5   7     1275.94     1246.81     41.89 o 
   7   5   7      589.32      628.70     39.24 o 
   9   5   7      299.91      234.64     30.40 o 
  11   5   7      181.58      251.12     50.49 o 
 -12   6   7     2074.84     1895.52    247.19 o 
 -10   6   7      791.23      689.40     85.91 o 
  -8   6   7     8237.41     8658.93    102.89 o 
  -6   6   7     1725.94     1748.74     39.20 o 
  -4   6   7     2684.48     2358.67     44.07 o 
  -2   6   7      877.40      672.02     26.50 o 
   0   6   7     3496.76     2903.13     58.10 o 
   2   6   7     8085.99     7763.32    107.20 o 
   4   6   7     7745.48     7886.94     88.69 o 
   6   6   7     4237.44     4300.91    105.79 o 
   8   6   7    12627.64    12520.21    429.11 o 
  10   6   7     1107.97     1153.78     61.79 o 
 -13   7   7      195.18      186.63     39.63 o 
 -11   7   7        9.29       29.40     43.45 o 
  -9   7   7     1919.10     1782.57     39.38 o 
  -7   7   7     3084.38     3091.33     46.28 o 
  -5   7   7     2760.56     2884.16     44.88 o 
  -3   7   7     2065.33     2208.04     44.03 o 
  -1   7   7     1145.88     1146.91     34.83 o 
   1   7   7      239.65      265.34     24.35 o 
   3   7   7     1426.52     1464.50     49.73 o 
   5   7   7      229.40      203.11     21.90 o 
   7   7   7      159.28      139.18     20.85 o 
   9   7   7      441.49      472.18     40.78 o 
  11   7   7     1256.61     1388.44     66.30 o 
 -12   8   7      327.70      338.79     58.81 o 
 -10   8   7      171.94      195.58     57.52 o 
  -8   8   7      242.60      254.44     18.27 o 
  -6   8   7      255.53      259.86     18.12 o 
  -4   8   7     1442.63     1473.14     40.30 o 
  -2   8   7      371.23      385.56     22.62 o 
   0   8   7     8804.52     9274.48    146.39 o 
   2   8   7     2708.57     2760.60     59.29 o 
   4   8   7     5449.00     5364.14     84.69 o 
   6   8   7      349.24      331.32     28.73 o 
   8   8   7     1383.58     1327.78     50.97 o 
  10   8   7        3.87       28.12     34.51 o 
 -11   9   7      806.65      933.76     81.86 o 
  -9   9   7       77.09       60.07     53.68 o 
  -7   9   7        0.17       16.71      7.69 o 
  -5   9   7       94.25      116.54     17.28 o 
  -3   9   7        0.16       14.48     12.91 o 
  -1   9   7       40.77       50.38     15.72 o 
   1   9   7      885.39      908.26     41.70 o 
   3   9   7      220.13      213.36     25.98 o 
   5   9   7      987.20     1107.53     71.97 o 
   7   9   7      221.60      190.75     30.58 o 
   9   9   7        1.42       12.20     15.16 o 
  11   9   7       88.48       60.15     21.99 o 
 -12  10   7     6644.43     6590.47    192.97 o 
 -10  10   7     4545.22     4413.08    160.55 o 
  -8  10   7    17954.84    17181.78    301.57 o 
  -6  10   7     8280.39     8129.51     79.46 o 
  -4  10   7    15087.49    15803.13    214.40 o 
  -2  10   7    13687.03    14267.59    118.15 o 
   0  10   7    20322.97    21085.96    152.74 o 
   2  10   7    26076.51    27159.47    165.15 o 
   4  10   7    17335.07    16633.31    191.48 o 
   6  10   7    14348.99    13818.28    195.13 o 
   8  10   7    18877.19    18737.78    355.64 o 
  10  10   7     6123.38     6128.28    131.28 o 
 -11  11   7       46.00       88.19     52.40 o 
  -9  11   7      609.94      584.47     69.06 o 
  -7  11   7     1533.67     1391.69     29.53 o 
  -5  11   7     2246.46     2414.74     51.24 o 
  -3  11   7     1855.80     1904.91     60.67 o 
  -1  11   7      242.66      255.57     22.29 o 
   1  11   7      654.40      583.61     28.89 o 
   3  11   7     4229.78     4278.26     94.11 o 
   5  11   7        1.42       13.53     21.30 o 
   7  11   7      254.06      336.75     40.11 o 
   9  11   7      654.49      611.77     70.87 o 
  11  11   7      543.03      538.34     71.61 o 
 -12  12   7      638.37      604.89     76.73 o 
 -10  12   7       16.36       33.23     42.18 o 
  -8  12   7     1373.73     1340.26     92.17 o 
  -6  12   7        5.18       17.02     12.16 o 
  -4  12   7     5991.19     6105.04     79.07 o 
  -2  12   7       58.41       69.92     16.58 o 
   0  12   7     9714.74     9969.32    114.33 o 
   2  12   7     1883.39     1895.78     49.97 o 
   4  12   7     7226.03     7255.88    125.72 o 
   6  12   7      437.11      361.40     35.56 o 
   8  12   7     2740.11     2742.36     89.98 o 
  10  12   7       33.56       31.41     23.49 o 
 -11  13   7      863.72      882.62     84.42 o 
  -9  13   7        7.12       -8.95     40.90 o 
  -7  13   7      350.26      361.07     27.30 o 
  -5  13   7      163.32      177.32     18.53 o 
  -3  13   7     1006.01     1027.61     36.88 o 
  -1  13   7      551.62      494.94     35.02 o 
   1  13   7       66.67       60.33     17.30 o 
   3  13   7        1.31       35.80     24.59 o 
   5  13   7     1965.57     1705.93    192.79 o 
   7  13   7     1682.49     1790.11    112.68 o 
   9  13   7      302.99      254.32     47.00 o 
 -10  14   7     1771.95     1974.35    117.80 o 
  -8  14   7      994.85      987.75     84.45 o 
  -6  14   7     5547.75     5689.13    270.85 o 
  -4  14   7     4764.85     4784.29     86.50 o 
  -2  14   7    21849.21    22450.76    342.70 o 
   0  14   7    14029.82    13925.06    291.79 o 
   2  14   7    14018.72    12194.35    244.75 o 
   4  14   7     1469.43     1401.90     50.97 o 
   6  14   7     6929.05     7205.46    184.64 o 
   8  14   7     4274.44     4403.07    122.37 o 
  10  14   7     6258.37     6086.03    205.74 o 
 -11  15   7       23.81       48.57     58.79 o 
  -9  15   7      166.41      140.61     52.41 o 
  -7  15   7       69.96       72.85     54.96 o 
  -5  15   7       91.24       78.05     15.95 o 
  -3  15   7       51.45       39.30     14.46 o 
  -1  15   7       72.53       88.13     23.13 o 
   1  15   7     2043.18     1879.00     97.75 o 
   3  15   7     1204.29     1208.03     48.37 o 
   5  15   7      245.19      248.16     27.41 o 
   7  15   7      188.91      187.71     30.92 o 
   9  15   7       96.73       96.17     24.81 o 
 -10  16   7       42.84       26.84     43.46 o 
  -8  16   7     2473.49     2328.41    128.15 o 
  -6  16   7       79.43      108.28     18.01 o 
  -4  16   7      795.71      820.54     35.01 o 
  -2  16   7     1758.78     1743.93     54.99 o 
   0  16   7     2407.81     2362.90     66.16 o 
   2  16   7     1346.16     1244.59     61.56 o 
   4  16   7     5979.32     5859.86    175.05 o 
   6  16   7       41.83       57.42     23.29 o 
   8  16   7     1909.89     1867.25     73.83 o 
  -9  17   7       14.04       21.73     61.35 o 
  -7  17   7      737.82      828.84     85.70 o 
  -5  17   7       83.84       76.95     12.61 o 
  -3  17   7       97.68      116.12     19.93 o 
  -1  17   7       59.95       57.04     18.20 o 
   1  17   7      479.08      490.98     43.40 o 
   3  17   7      797.70      773.76     54.18 o 
   5  17   7     2630.91     2548.18     83.22 o 
   7  17   7      202.58      136.39     30.04 o 
   9  17   7     1692.51     1653.97    117.77 o 
 -10  18   7     3427.95     3744.31    162.85 o 
  -8  18   7      115.58      115.04     57.52 o 
  -6  18   7     7465.30     7962.15    228.08 o 
  -4  18   7      336.63      306.18     29.49 o 
  -2  18   7    16764.19    17886.16    360.47 o 
   0  18   7     5191.93     5228.04    114.31 o 
   2  18   7    14098.87    14498.94    265.05 o 
   4  18   7      163.94      163.51     30.40 o 
   6  18   7     7960.84     8240.31    343.48 o 
   8  18   7     1369.98     1316.33     64.36 o 
  -9  19   7        5.00       14.06     40.90 o 
  -7  19   7        8.19        5.11     39.62 o 
  -5  19   7      163.28      181.55     38.41 o 
  -3  19   7       87.54      101.31     18.32 o 
  -1  19   7      473.44      481.10     39.42 o 
   1  19   7       75.17       77.57     22.68 o 
   3  19   7      126.56      168.85     33.11 o 
   5  19   7      699.89      723.99     72.90 o 
   7  19   7     1159.36     1235.90     63.63 o 
  -8  20   7      100.86       43.46     25.56 o 
  -6  20   7      898.03      945.37    107.46 o 
  -4  20   7      619.29      616.19     94.64 o 
  -2  20   7     3033.66     3114.27     85.59 o 
   0  20   7     5470.16     5825.10    160.76 o 
   2  20   7      387.57      489.04     61.76 o 
   4  20   7     1316.76     1244.90     72.31 o 
   6  20   7       21.33       40.73     25.30 o 
  -7  21   7       67.11       31.95     46.01 o 
  -5  21   7       69.72       55.39     18.85 o 
  -3  21   7        7.44       34.13     25.18 o 
  -1  21   7       15.17       22.96     31.95 o 
   1  21   7       59.83       75.97     34.09 o 
   3  21   7      160.68      182.28     36.20 o 
   5  21   7        6.18       50.10     26.93 o 
   7  21   7      556.25      698.69     51.60 o 
  -6  22   7     7730.44     8240.68    243.43 o 
  -4  22   7      828.53      826.16     46.49 o 
  -2  22   7     5772.97     5919.70    125.08 o 
   0  22   7     1398.64     1466.71     85.93 o 
   2  22   7    10633.14    10908.27    193.69 o 
   4  22   7     1893.80     1772.97     76.03 o 
   6  22   7    10357.28    10792.15    177.93 o 
  -7  23   7       95.65       51.13     47.29 o 
  -5  23   7      302.23      305.55     61.36 o 
  -3  23   7      175.48      177.81     30.71 o 
  -1  23   7      110.47      167.93     31.32 o 
   1  23   7      211.18      245.62     38.59 o 
   3  23   7      158.11      156.51     35.11 o 
   5  23   7      643.69      670.15     55.10 o 
  -4  24   7      606.72      580.59     76.73 o 
  -2  24   7     1911.45     1928.60     74.11 o 
   0  24   7     1243.74     1239.28     83.75 o 
   2  24   7      964.31     1058.56     61.84 o 
   4  24   7      983.33      895.49     58.83 o 
  -3  25   7      118.43      114.51     28.26 o 
  -1  25   7      144.84      146.43     36.89 o 
   1  25   7       10.42       29.65     25.73 o 
   3  25   7       25.52       38.30     25.26 o 
  -2  26   7     1560.04     1385.21     71.04 o 
   0  26   7       32.30       60.50     21.74 o 
 -10   0   8     5276.29     4652.73    252.63 o 
  -8   0   8    53339.20    55190.61    827.26 o 
  -6   0   8    10277.13    10818.92    210.06 o 
  -4   0   8    23867.29    24987.74    232.00 o 
  -2   0   8      545.03      754.31     56.28 o 
   0   0   8    32546.43    32693.51    482.57 o 
   2   0   8    27828.82    29529.54    445.19 o 
   4   0   8    36666.29    36658.78    404.83 o 
   6   0   8    36412.17    36123.31    765.19 o 
   8   0   8    18960.53    19161.97    317.36 o 
  10   0   8     7058.71     7083.66    236.89 o 
 -11   1   8     1036.10      814.34     88.05 o 
  -9   1   8      102.32      114.59     16.72 o 
  -7   1   8     1252.40     1267.63     35.23 o 
  -5   1   8     1488.59     1247.90     34.18 o 
  -3   1   8      368.62      339.10     30.40 o 
  -1   1   8      456.28      442.21     24.25 o 
   1   1   8     8987.76     8949.15    103.62 o 
   3   1   8     1615.68     1729.92     45.67 o 
   5   1   8      160.06      167.12     21.11 o 
   7   1   8      207.62      191.44     32.39 o 
   9   1   8      965.97      845.70     57.79 o 
  11   1   8     1116.97     1127.52     63.31 o 
 -10   2   8      222.84      238.01     24.35 o 
  -8   2   8      604.67      627.50     30.77 o 
  -6   2   8        0.03       29.41     15.20 o 
  -4   2   8     1844.49     1908.18     41.91 o 
  -2   2   8       80.59       61.86     12.69 o 
   0   2   8        6.77       40.50     20.03 o 
   2   2   8      195.76      183.86     20.55 o 
   4   2   8       17.90       39.72     26.59 o 
   6   2   8      528.91      515.70     35.20 o 
   8   2   8       19.88       67.61     30.94 o 
  10   2   8        0.28       14.06     44.73 o 
 -11   3   8      133.45      125.27     38.35 o 
  -9   3   8      124.92      103.46     12.77 o 
  -7   3   8       48.21       59.52     12.73 o 
  -5   3   8      535.83      529.76     28.59 o 
  -3   3   8        1.62       19.97     13.65 o 
  -1   3   8       13.55       42.25     14.16 o 
   1   3   8     3616.89     3493.33     61.19 o 
   3   3   8      136.60      141.17     18.95 o 
   5   3   8      544.29      563.28     33.38 o 
   7   3   8      714.47      764.25     54.25 o 
   9   3   8      155.18      141.74     30.94 o 
  11   3   8      101.23       81.57     29.46 o 
 -12   4   8     7237.64     7775.67    184.09 o 
 -10   4   8       27.09       32.77     12.04 o 
  -8   4   8     6613.19     6803.95     91.10 o 
  -6   4   8      721.61      672.47     27.21 o 
  -4   4   8    13367.91    13904.61    157.38 o 
  -2   4   8     5351.50     5625.78     76.67 o 
   0   4   8    37979.43    40648.28    294.09 o 
   2   4   8     5305.20     5273.04     74.64 o 
   4   4   8     1914.20     1907.46     49.41 o 
   6   4   8     1022.56     1120.44     64.69 o 
   8   4   8     6303.88     6578.76    176.48 o 
  10   4   8     6120.62     6224.58    166.56 o 
 -11   5   8        0.54        7.67     29.40 o 
  -9   5   8       10.67       19.28      9.40 o 
  -7   5   8     2043.44     1963.43     52.15 o 
  -5   5   8        1.95       18.46     12.27 o 
  -3   5   8      426.00      409.38     23.82 o 
  -1   5   8      186.65      145.35     17.20 o 
   1   5   8     5196.58     5148.55     72.74 o 
   3   5   8     1294.41     1316.03     40.81 o 
   5   5   8        1.76       11.40     18.33 o 
   7   5   8      745.31      739.82     50.20 o 
   9   5   8      382.35      403.43     40.86 o 
  11   5   8      722.31      610.38     48.79 o 
 -12   6   8      925.09      883.95    154.79 o 
 -10   6   8      467.29      439.87     89.51 o 
  -8   6   8     1754.65     1782.62     41.41 o 
  -6   6   8      353.78      374.06     22.83 o 
  -4   6   8      705.71      715.31     27.90 o 
  -2   6   8       63.20       78.98     13.74 o 
   0   6   8      615.07      638.20     33.59 o 
   2   6   8        2.69       23.52     17.46 o 
   4   6   8      656.51      633.44     32.13 o 
   6   6   8        0.77       11.32     18.19 o 
   8   6   8      101.21       73.92     23.63 o 
  10   6   8       71.72       68.74     26.56 o 
 -11   7   8       19.45        5.11     31.95 o 
  -9   7   8      263.53      243.37     21.61 o 
  -7   7   8        2.69       17.63     11.52 o 
  -5   7   8     1879.14     1896.60     43.93 o 
  -3   7   8       47.23       51.10     12.71 o 
  -1   7   8       25.36       46.84     15.64 o 
   1   7   8     2885.26     2704.40     58.27 o 
   3   7   8       83.79       81.01     16.44 o 
   5   7   8     1885.03     1960.01    112.70 o 
   7   7   8     1701.65     1634.12     70.73 o 
   9   7   8      600.65      624.73     46.95 o 
  11   7   8      240.73      240.01     52.41 o 
 -12   8   8     5459.83     5415.96    172.18 o 
 -10   8   8      774.34      825.03     72.91 o 
  -8   8   8     8010.42     8136.30     91.09 o 
  -6   8   8     4276.79     4321.25     84.72 o 
  -4   8   8     2879.66     2876.52     53.39 o 
  -2   8   8     3026.09     2851.76     51.97 o 
   0   8   8    17974.23    18356.60    134.04 o 
   2   8   8     4861.97     4831.04     77.02 o 
   4   8   8     7042.64     7176.14    234.51 o 
   6   8   8     2855.60     2912.67    155.83 o 
   8   8   8     7585.76     7870.20    275.16 o 
  10   8   8     5094.59     5198.16    125.10 o 
 -11   9   8        2.81       31.95     48.57 o 
  -9   9   8       79.01       65.19     28.12 o 
  -7   9   8      258.78      192.11     18.91 o 
  -5   9   8       28.93       53.08     26.40 o 
  -3   9   8      194.17      204.16     19.95 o 
  -1   9   8      531.79      448.88     27.26 o 
   1   9   8     5301.17     5416.55     81.71 o 
   3   9   8     1885.83     1801.43     81.07 o 
   5   9   8       12.52       43.10     18.48 o 
   7   9   8      187.97      202.98     41.06 o 
   9   9   8      173.48      106.21     30.94 o 
 -12  10   8     2815.57     2814.27    133.28 o 
 -10  10   8      507.57      575.43     66.49 o 
  -8  10   8     4684.65     4343.39    105.52 o 
  -6  10   8      138.57      134.14     18.60 o 
  -4  10   8      839.80      886.45     35.35 o 
  -2  10   8      975.69      923.54     34.16 o 
   0  10   8     2045.19     2055.60     50.45 o 
   2  10   8        7.92       24.50     16.80 o 
   4  10   8     4883.55     4449.00    181.27 o 
   6  10   8        5.35       34.47     25.64 o 
   8  10   8     1376.16     1208.05     79.85 o 
  10  10   8      357.69      316.82     50.78 o 
 -11  11   8       46.78       47.29     38.34 o 
  -9  11   8       16.49       29.40     39.62 o 
  -7  11   8      293.97      264.57     18.10 o 
  -5  11   8     1209.01     1081.53     39.55 o 
  -3  11   8       70.25       94.76     16.69 o 
  -1  11   8      454.37      496.38     31.09 o 
   1  11   8      360.92      375.40     28.24 o 
   3  11   8      332.14      401.93     35.80 o 
   5  11   8     1957.57     1860.76     73.87 o 
   7  11   8      714.27      817.27     72.52 o 
   9  11   8     1117.46     1051.73    111.32 o 
 -10  12   8      836.68     1041.23     89.54 o 
  -8  12   8     1533.60     1477.41     99.86 o 
  -6  12   8     3956.98     3987.63     60.29 o 
  -4  12   8     2781.73     2696.46     63.77 o 
  -2  12   8     8106.00     8042.49    339.31 o 
   0  12   8    17034.20    17008.81    291.63 o 
   2  12   8     5976.94     5678.41    166.18 o 
   4  12   8     1693.74     1762.32    106.30 o 
   6  12   8     1426.52     1570.59     95.79 o 
   8  12   8     2971.98     3343.32    166.67 o 
  10  12   8     5351.49     4975.39    120.50 o 
 -11  13   8       49.16        3.83     38.34 o 
  -9  13   8       10.50       60.07     54.96 o 
  -7  13   8      287.52      237.65     44.53 o 
  -5  13   8      169.25      171.82     19.26 o 
  -3  13   8      295.31      249.04     25.09 o 
  -1  13   8      839.51      773.10     38.57 o 
   1  13   8     4172.12     3911.32     87.61 o 
   3  13   8     1781.72     1808.32     94.79 o 
   5  13   8      350.45      408.10     46.03 o 
   7  13   8       55.56       57.17     26.56 o 
   9  13   8      132.66       95.95     24.84 o 
 -10  14   8      386.02      395.07     77.99 o 
  -8  14   8     2911.19     2969.32    139.75 o 
  -6  14   8        5.77       12.13     11.52 o 
  -4  14   8      505.69      513.64     29.54 o 
  -2  14   8     2089.05     2132.74     71.12 o 
   0  14   8     4561.80     4372.49    120.28 o 
   2  14   8      299.73      312.37     40.41 o 
   4  14   8     2340.42     2229.52    116.63 o 
   6  14   8      153.25       98.67     24.29 o 
   8  14   8      594.03      528.11     50.04 o 
  -9  15   8        6.17       37.06     60.07 o 
  -7  15   8      124.39       70.30     56.24 o 
  -5  15   8      288.51      284.44     21.65 o 
  -3  15   8     2301.73     2228.77     98.46 o 
  -1  15   8     3342.25     3460.22     80.09 o 
   1  15   8      851.90      862.02     76.12 o 
   3  15   8     2759.08     2787.40    137.20 o 
   5  15   8     1800.06     1826.97     74.93 o 
   7  15   8     3009.00     3071.02    114.11 o 
   9  15   8      684.68      812.01     55.60 o 
 -10  16   8     2412.28     2591.60    140.92 o 
  -8  16   8     1425.68     1313.24    111.36 o 
  -6  16   8     5092.39     5251.87    203.08 o 
  -4  16   8     1530.58     1463.26     54.08 o 
  -2  16   8     1232.49     1255.37     53.03 o 
   0  16   8      110.28       92.56     20.18 o 
   2  16   8     2036.03     2035.67     78.17 o 
   4  16   8     2835.22     2927.33    111.83 o 
   6  16   8     4545.99     4453.47    112.45 o 
   8  16   8     1477.52     1513.13     70.12 o 
  -9  17   8       16.67       63.90     56.23 o 
  -7  17   8      101.26      115.04     48.57 o 
  -5  17   8        6.43       23.09      9.66 o 
  -3  17   8      107.40       87.37     21.30 o 
  -1  17   8      429.98      451.16     33.28 o 
   1  17   8      403.27      416.40     40.17 o 
   3  17   8        0.94       -7.44     22.93 o 
   5  17   8      311.57      308.19     43.14 o 
   7  17   8        7.82       27.73     30.38 o 
  -8  18   8     1478.58     1548.75    110.08 o 
  -6  18   8     1069.10     1115.74     99.80 o 
  -4  18   8     1798.05     1844.85     84.39 o 
  -2  18   8     1807.12     1668.72     54.95 o 
   0  18   8     1212.12     1268.75     62.77 o 
   2  18   8      260.29      291.53     51.14 o 
   4  18   8     1415.81     1355.96     68.30 o 
   6  18   8      534.66      613.62     49.51 o 
   8  18   8      970.60      828.95    173.98 o 
  -7  19   8       28.88       43.45     56.24 o 
  -5  19   8     1043.87     1010.41     48.22 o 
  -3  19   8      547.41      511.93     32.07 o 
  -1  19   8     1792.07     1864.86     82.99 o 
   1  19   8      185.87      181.10     34.94 o 
   3  19   8      871.30      905.60     63.96 o 
   5  19   8      980.11     1034.43     61.02 o 
   7  19   8      807.51      806.05     55.73 o 
  -8  20   8       24.02       60.07     43.45 o 
  -6  20   8     3801.57     3872.22    164.23 o 
  -4  20   8      654.56      673.85    131.73 o 
  -2  20   8     9129.67     9672.96    154.96 o 
   0  20   8     5099.03     5160.68    165.15 o 
   2  20   8     3329.61     3348.20    101.10 o 
   4  20   8      254.76      223.02     38.22 o 
   6  20   8      634.94      593.17     52.24 o 
  -7  21   8       48.56       46.01     42.18 o 
  -5  21   8      283.55      262.08     67.76 o 
  -3  21   8      481.06      460.65     43.61 o 
  -1  21   8      504.49      488.06     62.66 o 
   1  21   8        2.06       35.17     27.97 o 
   3  21   8       97.39       68.51     30.75 o 
   5  21   8      554.37      579.13     47.86 o 
  -6  22   8     1551.27     1761.29    124.16 o 
  -4  22   8      825.62      916.83     58.20 o 
  -2  22   8     1134.69     1077.29     72.10 o 
   0  22   8     1329.22     1357.81     79.02 o 
   2  22   8     2400.67     2341.42     91.45 o 
   4  22   8     1916.84     1855.87     79.67 o 
  -5  23   8      368.26      384.83     67.76 o 
  -3  23   8       12.94       39.54     20.20 o 
  -1  23   8      291.90      311.22     37.68 o 
   1  23   8        0.79        6.37     23.03 o 
   3  23   8       71.31       93.13     32.59 o 
  -4  24   8       36.40       92.02     54.96 o 
  -2  24   8     3406.09     3526.93     98.29 o 
   0  24   8     1070.80     1105.75     65.14 o 
   2  24   8     2412.21     2240.03    100.57 o 
  -3  25   8      157.02      153.39     48.57 o 
  -1  25   8       74.67       63.61     26.47 o 
   1  25   8       58.00       63.54     25.26 o 
 -11   1   9      191.20      115.05     31.96 o 
  -9   1   9      528.41      486.28     25.58 o 
  -7   1   9     3987.58     3849.65     67.80 o 
  -5   1   9      153.55      193.40     20.42 o 
  -3   1   9      915.83      899.15     32.57 o 
  -1   1   9     2509.92     2426.43     50.83 o 
   1   1   9     6803.70     6923.37     88.71 o 
   3   1   9     4495.90     4283.19     85.84 o 
   5   1   9      530.81      469.89     43.69 o 
   7   1   9       66.69       64.62     25.46 o 
   9   1   9       29.28       59.18     24.77 o 
 -10   2   9      179.09      160.04     24.65 o 
  -8   2   9     7345.74     7492.44     83.02 o 
  -6   2   9     5561.56     5126.27     71.75 o 
  -4   2   9     2667.05     2630.06     52.68 o 
  -2   2   9     7127.61     7423.01     88.11 o 
   0   2   9    10216.07    10387.81    150.06 o 
   2   2   9     6967.72     6913.54     95.31 o 
   4   2   9      298.27      302.81     39.26 o 
   6   2   9     3078.07     3398.64     97.05 o 
   8   2   9      442.82      402.50     48.94 o 
  10   2   9     6896.92     7141.57    150.58 o 
 -11   3   9      248.82      300.42     47.30 o 
  -9   3   9     1441.25     1391.72     52.60 o 
  -7   3   9     1409.04     1323.72     37.67 o 
  -5   3   9     1020.30     1076.75     40.18 o 
  -3   3   9     1443.54     1446.20     41.03 o 
  -1   3   9     4005.66     4014.60     64.33 o 
   1   3   9    14279.24    13624.03    359.06 o 
   3   3   9     5428.62     4638.13    190.89 o 
   5   3   9     3665.73     3582.35    106.68 o 
   7   3   9        5.26       20.98     21.99 o 
   9   3   9        6.22       16.54     22.93 o 
 -10   4   9      386.78      375.28     28.14 o 
  -8   4   9     1150.16     1093.22     45.50 o 
  -6   4   9      477.34      524.39     25.79 o 
  -4   4   9       18.85       39.09     14.89 o 
  -2   4   9     1493.52     1488.96     48.35 o 
   0   4   9      402.32      398.13     33.83 o 
   2   4   9     4030.14     4084.54     73.09 o 
   4   4   9      540.37      582.88     46.38 o 
   6   4   9      253.94      294.48     37.97 o 
   8   4   9      187.15      214.62     37.67 o 
  10   4   9      628.94      651.51     55.60 o 
 -11   5   9       24.88       29.40     30.67 o 
  -9   5   9        8.49       15.19     17.70 o 
  -7   5   9       24.58       48.64     17.89 o 
  -5   5   9      475.40      442.69     28.97 o 
  -3   5   9      259.75      295.41     23.70 o 
  -1   5   9        4.19       38.27     15.02 o 
   1   5   9     3883.97     3766.37     68.34 o 
   3   5   9      127.79      152.00     21.52 o 
   5   5   9       78.68       52.91     20.73 o 
   7   5   9      389.92      383.55     46.56 o 
   9   5   9      434.17      524.46     50.94 o 
 -12   6   9     1679.18     1529.77     96.01 o 
 -10   6   9      335.13      414.23     54.98 o 
  -8   6   9     5121.00     5179.74     78.53 o 
  -6   6   9     6586.45     6581.93    109.52 o 
  -4   6   9      211.40      233.34     21.30 o 
  -2   6   9      113.65      133.58     19.86 o 
   0   6   9     5685.92     4948.11    184.51 o 
   2   6   9     1445.89     1471.60     50.53 o 
   4   6   9     4577.99     4366.76    406.27 o 
   6   6   9     2494.13     2594.06    114.51 o 
   8   6   9      366.00      319.23     42.33 o 
  10   6   9     1287.79     1339.43     85.74 o 
 -11   7   9        1.80       17.89     33.23 o 
  -9   7   9      186.81      159.71     21.20 o 
  -7   7   9     1578.00     1524.47     45.16 o 
  -5   7   9     1540.23     1562.33     45.60 o 
  -3   7   9     1261.97     1257.03     39.73 o 
  -1   7   9     3129.50     3072.72     71.82 o 
   1   7   9    10324.98    10124.42    161.10 o 
   3   7   9     1425.85     1355.02     61.90 o 
   5   7   9      977.86      939.63     54.27 o 
   7   7   9      141.69      122.01     28.92 o 
   9   7   9        7.08       15.85     20.20 o 
 -10   8   9      497.72      429.65     57.54 o 
  -8   8   9     2703.76     2671.79     82.26 o 
  -6   8   9      245.66      253.00     27.70 o 
  -4   8   9     1079.78     1082.04     52.37 o 
  -2   8   9      469.83      427.49     27.38 o 
   0   8   9       25.47       45.12     20.58 o 
   2   8   9     1801.78     1773.45     91.87 o 
   4   8   9        5.65       18.71     18.91 o 
   6   8   9      810.40      911.08     75.74 o 
   8   8   9       28.44       36.83     29.36 o 
  10   8   9      928.96      949.88     59.90 o 
 -11   9   9        1.97       54.96     48.57 o 
  -9   9   9        0.14       42.18     35.79 o 
  -7   9   9       89.80      110.60     16.25 o 
  -5   9   9       91.71      117.86     21.21 o 
  -3   9   9      439.67      442.69     29.54 o 
  -1   9   9      564.50      540.06     28.86 o 
   1   9   9      735.64      651.46     47.29 o 
   3   9   9      385.06      373.93     44.23 o 
   5   9   9       74.97       95.21     34.39 o 
   7   9   9      554.37      530.43     60.72 o 
   9   9   9      455.45      479.09     59.10 o 
 -10  10   9     4837.41     4528.78    163.12 o 
  -8  10   9     8919.82     8692.10    123.91 o 
  -6  10   9    17869.13    18064.77    147.13 o 
  -4  10   9     3051.14     2960.26     85.24 o 
  -2  10   9     6817.24     6666.25    101.93 o 
   0  10   9    13826.04    13889.50    162.06 o 
   2  10   9     9199.53     9149.84    194.27 o 
   4  10   9    12220.36    11877.57    192.62 o 
   6  10   9     7877.37     7119.20    186.46 o 
   8  10   9     4109.17     3731.58    152.34 o 
 -11  11   9        0.56        6.39     33.23 o 
  -9  11   9      140.76      157.22     46.02 o 
  -7  11   9     1211.47     1262.70     90.23 o 
  -5  11   9     2545.98     2417.00     77.74 o 
  -3  11   9     1332.67     1282.96     46.82 o 
  -1  11   9     2588.55     2530.69     68.90 o 
   1  11   9     5941.42     5838.24    166.79 o 
   3  11   9      314.12      293.59     47.04 o 
   5  11   9      263.93      220.22     41.46 o 
   7  11   9       19.77       55.80     22.58 o 
   9  11   9        0.24        9.60     15.61 o 
 -10  12   9      199.99      186.63     51.13 o 
  -8  12   9     2089.81     2000.84    116.57 o 
  -6  12   9       38.18       36.92     12.49 o 
  -4  12   9     1650.66     1641.51     62.72 o 
  -2  12   9     1261.93     1235.69     47.47 o 
   0  12   9       84.31       68.11     17.70 o 
   2  12   9     1507.16     1509.49     72.28 o 
   4  12   9      112.85      111.38     32.00 o 
   6  12   9     2237.29     2133.02    183.85 o 
   8  12   9      116.11      107.64     33.11 o 
  -9  13   9       12.68       24.28     39.62 o 
  -7  13   9      227.42      260.07     23.45 o 
  -5  13   9     2127.51     2149.54     66.83 o 
  -3  13   9     2451.20     2479.72     82.68 o 
  -1  13   9     2887.41     2851.50     76.40 o 
   1  13   9      197.91      256.70     41.32 o 
   3  13   9      727.34      730.62     51.56 o 
   5  13   9      144.34      133.73     28.81 o 
   7  13   9     1078.81     1099.58     85.88 o 
   9  13   9      232.08      190.71     47.94 o 
 -10  14   9     2427.63     2432.80    134.51 o 
  -8  14   9     2603.41     2761.74    146.10 o 
  -6  14   9     8725.89     8967.72    169.71 o 
  -4  14   9     1796.49     1861.48    101.86 o 
  -2  14   9     9103.33     9418.05    120.53 o 
   0  14   9     6780.66     6820.12    130.87 o 
   2  14   9     3044.82     3141.68     96.09 o 
   4  14   9     3257.85     3253.85    110.65 o 
   6  14   9      270.96      348.13     42.93 o 
   8  14   9     4916.42     5030.77    208.06 o 
  -9  15   9        4.33       48.57     51.12 o 
  -7  15   9      921.81      831.55    148.40 o 
  -5  15   9       23.79       61.00     17.48 o 
  -3  15   9       48.14       58.03     19.60 o 
  -1  15   9      221.02      196.50     26.16 o 
   1  15   9      690.60      689.77     60.76 o 
   3  15   9       96.02       61.96     26.65 o 
   5  15   9       12.07       31.38     29.07 o 
   7  15   9        3.00       27.13     21.68 o 
  -8  16   9     1493.29     1379.83    103.68 o 
  -6  16   9       36.68       31.43     18.40 o 
  -4  16   9        5.03       36.53     20.93 o 
  -2  16   9       59.65       63.51     16.96 o 
   0  16   9      234.95      159.14     32.60 o 
   2  16   9     2523.55     2513.14     96.06 o 
   4  16   9       38.27       31.86     27.28 o 
   6  16   9     2068.63     2007.28    110.15 o 
   8  16   9      166.13      151.89     31.36 o 
  -9  17   9      273.38      235.22     63.92 o 
  -7  17   9        7.43       49.84     49.84 o 
  -5  17   9     4834.41     5081.27    102.51 o 
  -3  17   9     1223.84     1135.05     54.33 o 
  -1  17   9     2097.08     2080.95     83.88 o 
   1  17   9      912.47      893.51     54.26 o 
   3  17   9      388.36      400.71     60.51 o 
   5  17   9      801.40      796.62     56.54 o 
   7  17   9      561.93      536.05     47.90 o 
  -8  18   9     2041.07     1931.18    124.22 o 
  -6  18   9     4421.09     4669.59    199.01 o 
  -4  18   9      735.72      702.78     52.63 o 
  -2  18   9     5144.64     5328.20    116.39 o 
   0  18   9     5752.08     5714.18    149.84 o 
   2  18   9     1966.44     2061.56     95.42 o 
   4  18   9     4995.96     5118.38    201.70 o 
   6  18   9       90.46       87.87     28.75 o 
  -7  19   9      333.98      423.17     65.20 o 
  -5  19   9      601.70      602.38     69.70 o 
  -3  19   9      829.50      914.07     50.59 o 
  -1  19   9      522.13      580.05     48.26 o 
   1  19   9        0.46       15.34     22.11 o 
   3  19   9      101.05       96.74     36.53 o 
   5  19   9       12.57       24.32     27.97 o 
  -6  20   9      161.73      171.29     49.85 o 
  -4  20   9      728.98      749.50     61.39 o 
  -2  20   9     2759.27     2761.89    118.76 o 
   0  20   9     1068.87     1100.63     62.39 o 
   2  20   9     1818.27     1751.96     82.39 o 
   4  20   9      161.98      136.06     31.09 o 
  -5  21   9       33.30       51.12     48.57 o 
  -3  21   9      445.77      387.17     40.54 o 
  -1  21   9      709.22      713.07     56.73 o 
   1  21   9       60.58       76.34     23.45 o 
   3  21   9     1652.87     1775.28     78.74 o 
   5  21   9       77.05       55.87     27.61 o 
  -4  22   9      609.75      548.61     74.17 o 
  -2  22   9     2094.29     2254.35     82.14 o 
   0  22   9     2535.50     2480.32     86.84 o 
   2  22   9     2423.78     2417.63     98.65 o 
   4  22   9     6621.37     6590.52    145.49 o 
  -3  23   9      952.66      898.87     61.89 o 
  -1  23   9      400.92      396.90     67.12 o 
   1  23   9        0.24       12.17     23.44 o 
  -2  24   9     1474.64     1455.82     68.57 o 
   0  24   9      444.72      499.34     54.41 o 
 -10   0  10     5818.52     5539.41    174.87 o 
  -8   0  10    11915.63    11536.56    412.59 o 
  -6   0  10    47162.82    50579.03    762.17 o 
  -4   0  10      446.25      476.80     56.09 o 
  -2   0  10    34547.05    35471.14    401.29 o 
   0   0  10     4147.04     3983.34    161.97 o 
   2   0  10    30724.80    32210.86    381.74 o 
   4   0  10    23352.41    24334.95    527.39 o 
   6   0  10    21731.48    21962.58    356.28 o 
   8   0  10      943.19      735.61     94.67 o 
  10   0  10     4547.00     4398.00    174.58 o 
 -11   1  10      441.97      427.06     51.14 o 
  -9   1  10      219.22      198.50     25.05 o 
  -7   1  10       23.31       22.46     15.18 o 
  -5   1  10     2192.68     2251.71     53.81 o 
  -3   1  10      313.64      311.75     32.32 o 
  -1   1  10      587.60      565.04     32.87 o 
   1   1  10     5501.51     5411.86    104.85 o 
   3   1  10        3.97       26.29     32.50 o 
   5   1  10     1168.55     1182.93     70.31 o 
   7   1  10      134.22      106.86     30.27 o 
   9   1  10     1404.78     1345.89     74.19 o 
 -10   2  10       57.70       61.13     22.93 o 
  -8   2  10        1.15        4.99     11.27 o 
  -6   2  10      933.47      915.86     40.39 o 
  -4   2  10       54.20       71.79     15.02 o 
  -2   2  10      566.18      512.32     34.09 o 
   0   2  10      653.39      686.95     33.03 o 
   2   2  10        5.92       49.57     29.92 o 
   4   2  10      136.71       83.80     44.10 o 
   6   2  10      672.07      666.93     56.85 o 
   8   2  10        0.96       20.35     24.35 o 
  10   2  10      236.78      201.75     36.02 o 
 -11   3  10      244.65      254.39     40.91 o 
  -9   3  10      601.12      588.77     42.95 o 
  -7   3  10      164.38      112.70     16.49 o 
  -5   3  10       27.42       34.62     13.28 o 
  -3   3  10       28.50       32.29     14.98 o 
  -1   3  10       36.95       25.87     15.21 o 
   1   3  10      141.05      114.81     23.65 o 
   3   3  10      991.46      880.69     50.98 o 
   5   3  10     1595.79     1538.41     71.51 o 
   7   3  10       37.77       68.54     31.88 o 
   9   3  10       24.48       37.93     30.93 o 
 -10   4  10     1934.22     1984.96    103.73 o 
  -8   4  10     3781.43     3867.82     96.99 o 
  -6   4  10    17324.05    17402.96    190.75 o 
  -4   4  10      935.23      995.06     41.16 o 
  -2   4  10    23397.87    24359.09    242.92 o 
   0   4  10     3313.97     3367.12    134.85 o 
   2   4  10     6587.48     6999.52    138.24 o 
   4   4  10     1673.75     1785.26     74.71 o 
   6   4  10     2618.28     2661.32    117.10 o 
   8   4  10      347.16      348.23     40.77 o 
  10   4  10     5232.04     5438.50    135.01 o 
 -11   5  10       57.37       42.18     21.73 o 
  -9   5  10      697.34      778.13     41.88 o 
  -7   5  10     1176.38     1099.55     41.62 o 
  -5   5  10        3.83       26.53     16.49 o 
  -3   5  10      143.32      167.32     20.53 o 
  -1   5  10     2407.99     2431.99     65.37 o 
   1   5  10      889.89     1046.57    223.29 o 
   3   5  10     1716.04     1646.13     74.20 o 
   5   5  10      940.99      820.62     54.73 o 
   7   5  10       26.24       38.49     21.86 o 
   9   5  10       53.45       52.48     30.37 o 
 -10   6  10      144.00      104.82     34.51 o 
  -8   6  10       24.00       27.53     16.26 o 
  -6   6  10      481.48      483.78     45.40 o 
  -4   6  10      240.05      272.30     31.74 o 
  -2   6  10      737.06      758.94     40.06 o 
   0   6  10       73.90       70.77     17.49 o 
   2   6  10     1390.66     1371.71     87.95 o 
   4   6  10      158.87      149.61     35.11 o 
   6   6  10      820.21      832.36     56.97 o 
   8   6  10      426.86      469.78     46.37 o 
 -11   7  10      588.94      571.62     62.66 o 
  -9   7  10      123.84      111.20     48.57 o 
  -7   7  10       81.86       56.51     15.10 o 
  -5   7  10      159.88      139.25     22.94 o 
  -3   7  10      604.52      598.85     33.77 o 
  -1   7  10       97.14      115.70     25.74 o 
   1   7  10       10.06       25.88     26.00 o 
   3   7  10       92.89      113.59     25.26 o 
   5   7  10     1179.65     1115.65     87.90 o 
   7   7  10       64.54       64.64     24.54 o 
   9   7  10      105.65       83.98     26.20 o 
 -10   8  10     2114.04     2044.14    113.99 o 
  -8   8  10     6246.01     6262.56    176.29 o 
  -6   8  10    10987.10    10914.16    130.78 o 
  -4   8  10     1769.81     1819.62     54.74 o 
  -2   8  10     9962.85    10050.02    368.16 o 
   0   8  10     2374.99     2335.42    149.06 o 
   2   8  10     7989.71     8409.55    193.39 o 
   4   8  10     3944.92     4005.71    107.57 o 
   6   8  10     3933.50     3998.90    115.80 o 
   8   8  10     1078.30     1057.81     79.75 o 
 -11   9  10       23.26       49.84     46.01 o 
  -9   9  10     1016.28     1014.57    232.85 o 
  -7   9  10      548.52      511.04     58.56 o 
  -5   9  10      210.01      215.33     29.76 o 
  -3   9  10        1.56       25.96     18.04 o 
  -1   9  10      742.57      759.94     41.77 o 
   1   9  10      719.07      897.32    115.74 o 
   3   9  10      501.31      405.03     56.73 o 
   5   9  10      681.23      558.93    112.10 o 
   7   9  10       12.67       32.38     25.15 o 
   9   9  10       75.20      112.94     34.37 o 
 -10  10  10      668.22      685.49     80.57 o 
  -8  10  10      265.69      248.01     95.88 o 
  -6  10  10      865.12      780.48     37.30 o 
  -4  10  10      506.45      512.28     33.30 o 
  -2  10  10     1081.42     1098.58     48.33 o 
   0  10  10        1.90       24.71     25.15 o 
   2  10  10     3854.79     3927.69    103.40 o 
   4  10  10       85.57       80.33     52.41 o 
   6  10  10     3418.32     3480.18    136.27 o 
   8  10  10      133.41      130.05     44.10 o 
  -9  11  10      225.52      170.02     52.41 o 
  -7  11  10        0.15       21.06     18.74 o 
  -5  11  10     1313.49     1307.42     44.82 o 
  -3  11  10      566.42      554.39     36.55 o 
  -1  11  10       35.26       46.20     21.04 o 
   1  11  10      206.87      174.69     33.41 o 
   3  11  10      106.62       63.54     27.84 o 
   5  11  10      139.49      120.70     35.88 o 
   7  11  10       13.93       15.76     24.01 o 
 -10  12  10     1172.92     1147.72     92.12 o 
  -8  12  10     3763.63     3568.24    160.38 o 
  -6  12  10     7008.99     6933.47    113.18 o 
  -4  12  10     2390.98     2458.11    100.91 o 
  -2  12  10    10920.80    10813.64    404.52 o 
   0  12  10     3369.67     3482.94     95.07 o 
   2  12  10     4850.93     5169.10    133.87 o 
   4  12  10     2156.27     2327.85    154.38 o 
   6  12  10      533.07      649.61    150.89 o 
   8  12  10     1565.28     1616.00     75.63 o 
  -9  13  10      625.39      672.67     79.29 o 
  -7  13  10        5.21       54.96     40.90 o 
  -5  13  10        3.27       18.64     14.40 o 
  -3  13  10        2.90       26.72     15.91 o 
  -1  13  10      129.31      138.52     34.20 o 
   1  13  10      122.50      101.15     26.94 o 
   3  13  10      107.81       94.11     34.51 o 
   5  13  10      120.09       74.73     26.93 o 
   7  13  10      199.36      244.38     48.39 o 
  -8  14  10       76.61      106.09     43.46 o 
  -6  14  10      678.10      739.25     60.27 o 
  -4  14  10      124.67      148.64     22.18 o 
  -2  14  10     2703.41     2753.34    105.77 o 
   0  14  10       15.07       22.19     23.87 o 
   2  14  10     6367.79     6455.89    176.13 o 
   4  14  10      389.49      360.17     41.13 o 
   6  14  10     2297.86     2251.71     87.41 o 
  -9  15  10     1049.96     1313.90    102.35 o 
  -7  15  10     2732.32     2488.97    444.73 o 
  -5  15  10      190.55      124.10     30.40 o 
  -3  15  10     1685.77     1712.80    133.81 o 
  -1  15  10      282.51      277.91     34.37 o 
   1  15  10     1647.25     1581.89     73.19 o 
   3  15  10      670.15      562.55     47.00 o 
   5  15  10      354.84      340.58     40.16 o 
   7  15  10      181.58      197.26     36.12 o 
  -8  16  10     2971.28     2972.50    143.56 o 
  -6  16  10     1798.78     1886.09    120.36 o 
  -4  16  10      150.56      193.93     30.94 o 
  -2  16  10       33.63       44.81     21.80 o 
   0  16  10      433.61      492.27     49.87 o 
   2  16  10      335.57      362.08     42.03 o 
   4  16  10     6983.63     6990.63    169.20 o 
   6  16  10       23.13       45.79     30.37 o 
  -7  17  10      366.86      383.55     71.60 o 
  -5  17  10        0.95       40.02     24.12 o 
  -3  17  10      616.91      616.23     47.16 o 
  -1  17  10       93.39      116.38     26.38 o 
   1  17  10      995.30      949.90     63.02 o 
   3  17  10       95.94      123.76     48.57 o 
   5  17  10       39.17       18.24     27.32 o 
  -6  18  10     1525.85     1520.65    120.32 o 
  -4  18  10      727.66      673.52     44.95 o 
  -2  18  10     1715.52     1776.36     76.60 o 
   0  18  10       11.51       48.41     29.78 o 
   2  18  10      942.47      924.95     60.53 o 
   4  18  10      158.26      161.34     44.22 o 
  -7  19  10      118.22       77.97     31.95 o 
  -5  19  10      632.78      749.41     85.68 o 
  -3  19  10       18.00       33.26     19.55 o 
  -1  19  10       14.04       20.02     25.15 o 
   1  19  10       43.70       34.22     21.80 o 
   3  19  10       15.37       47.22     32.07 o 
   5  19  10       55.95       58.94     33.23 o 
  -6  20  10     1790.35     1544.01    115.22 o 
  -4  20  10     4081.11     3729.86    103.96 o 
  -2  20  10     2187.13     2159.73     81.54 o 
   0  20  10     4517.47     4809.78    121.00 o 
   2  20  10      198.50      257.29     66.47 o 
   4  20  10     2751.24     2519.68     93.78 o 
  -3  21  10      180.69      142.50     37.33 o 
  -1  21  10      127.02      106.04     27.66 o 
   1  21  10        7.71       42.18     51.12 o 
   3  21  10        1.77       26.24     23.83 o 
  -2  22  10     1088.08     1159.29     85.72 o 
   0  22  10     1390.10     1536.20     94.13 o 
   2  22  10     1252.66     1298.79    103.65 o 
  -9   1  11      108.78      176.44     29.36 o 
  -7   1  11      463.34      405.28     34.68 o 
  -5   1  11      525.30      516.81     37.02 o 
  -3   1  11      334.75      297.43     38.33 o 
  -1   1  11      103.18      145.66     28.37 o 
   1   1  11     5823.41     5725.87    136.99 o 
   3   1  11        7.96       23.81     24.35 o 
   5   1  11       28.70      100.77     41.54 o 
   7   1  11      542.76      446.92     55.00 o 
   9   1  11       12.88       78.03     24.92 o 
 -10   2  11     2780.23     2861.90    116.63 o 
  -8   2  11     2452.63     2473.43     75.06 o 
  -6   2  11    12542.45    12272.52    241.98 o 
  -4   2  11      371.24      337.32     33.78 o 
  -2   2  11    26092.29    27145.32   1015.23 o 
   0   2  11       31.76       33.37     16.54 o 
   2   2  11    11023.40    11161.94    248.08 o 
   4   2  11     2691.77     2867.29     99.19 o 
   6   2  11     4651.24     4780.89    173.41 o 
   8   2  11      864.57      895.39     74.19 o 
  -9   3  11     1037.00     1115.58     52.80 o 
  -7   3  11       72.92       63.67     19.44 o 
  -5   3  11       31.09       66.44     23.49 o 
  -3   3  11      168.95      175.32     30.43 o 
  -1   3  11      740.03      691.55     78.03 o 
   1   3  11     3097.16     3137.65    101.19 o 
   3   3  11     1081.76     1026.57     57.33 o 
   5   3  11      516.65      592.10     50.03 o 
   7   3  11      846.46      877.48     59.24 o 
   9   3  11      902.81      945.62     65.53 o 
 -10   4  11      795.19      711.16    140.70 o 
  -8   4  11      612.48      650.77     41.47 o 
  -6   4  11     1380.61     1331.87     70.77 o 
  -4   4  11      341.93      323.05     34.05 o 
  -2   4  11      588.38      554.31     60.72 o 
   0   4  11        6.29       15.44     15.60 o 
   2   4  11      573.38      614.40     56.78 o 
   4   4  11       14.88       32.55     36.53 o 
   6   4  11      231.19      238.58     35.62 o 
   8   4  11       62.89       74.58     30.94 o 
  -9   5  11        0.32       11.58     13.60 o 
  -7   5  11      916.52      872.99     39.13 o 
  -5   5  11      287.03      288.87     31.46 o 
  -3   5  11      982.01     1004.96     47.20 o 
  -1   5  11       59.87       50.96     27.97 o 
   1   5  11      181.83      149.51     28.88 o 
   3   5  11       39.64       51.81     26.69 o 
   5   5  11      675.48      669.89     50.62 o 
   7   5  11      902.09      873.48     58.80 o 
 -10   6  11      138.52       84.36     34.51 o 
  -8   6  11     2539.07     2664.14     76.04 o 
  -6   6  11     5471.13     5483.86    149.59 o 
  -4   6  11      486.29      535.44     43.09 o 
  -2   6  11    15384.45    15875.78    277.39 o 
   0   6  11       91.44       73.24     23.84 o 
   2   6  11     8083.79     8494.88    151.44 o 
   4   6  11     2833.47     3127.50    136.25 o 
   6   6  11     2128.46     2156.54    107.28 o 
   8   6  11      160.81      137.54     31.64 o 
  -9   7  11      465.39      451.37    125.31 o 
  -7   7  11        1.75       15.71     15.88 o 
  -5   7  11       14.39       31.19     16.37 o 
  -3   7  11      818.52      752.08     41.08 o 
  -1   7  11       47.45       53.68     24.55 o 
   1   7  11      540.75      618.03     63.06 o 
   3   7  11      193.13      185.50     41.97 o 
   5   7  11       34.58       43.47     28.54 o 
   7   7  11      107.56      117.76     33.45 o 
 -10   8  11     1122.92     1119.53     85.72 o 
  -8   8  11      431.79      367.40     63.51 o 
  -6   8  11     2547.26     2511.67     61.52 o 
  -4   8  11      463.56      468.09     34.05 o 
  -2   8  11     1943.12     1981.91     74.04 o 
   0   8  11      239.12      235.91     33.41 o 
   2   8  11     1269.94     1311.55     81.83 o 
   4   8  11       20.51       16.87     21.27 o 
   6   8  11      791.14      832.84     74.39 o 
   8   8  11        1.04       24.14     28.54 o 
  -9   9  11      308.98      262.08     98.44 o 
  -7   9  11      682.96      635.93     40.69 o 
  -5   9  11      125.58      108.52     19.56 o 
  -3   9  11      436.58      403.05     35.62 o 
  -1   9  11        0.09        7.67     38.34 o 
   1   9  11       11.90       41.94     27.88 o 
   3   9  11       90.11      127.96     37.74 o 
   5   9  11      706.45      628.87     67.60 o 
   7   9  11      567.28      525.98     63.94 o 
  -8  10  11     8476.60     8106.45    257.84 o 
  -6  10  11     9150.44     8934.08    172.57 o 
  -4  10  11     6741.99     6613.84    153.81 o 
  -2  10  11    19022.82    19753.84    382.12 o 
   0  10  11     3786.67     3862.22    184.22 o 
   2  10  11    12279.46    12428.82    226.73 o 
   4  10  11    10346.65    10173.77    178.22 o 
   6  10  11     5638.54     5392.35    181.90 o 
   8  10  11     2507.82     2353.48    138.36 o 
  -9  11  11      187.28      163.62     79.25 o 
  -7  11  11      497.21      454.26     57.54 o 
  -5  11  11       40.91       47.80     29.78 o 
  -3  11  11     1625.97     1615.50     71.06 o 
  -1  11  11       75.84       65.65     34.51 o 
   1  11  11      122.58      118.93     30.03 o 
   3  11  11      142.13       61.80     49.85 o 
   5  11  11        0.93        6.89     22.13 o 
   7  11  11       52.68       46.62     24.84 o 
  -8  12  11      175.64      199.41     65.19 o 
  -6  12  11     3600.27     3646.97    102.63 o 
  -4  12  11      394.42      368.60     37.16 o 
  -2  12  11     4374.22     4604.22    146.12 o 
   0  12  11      601.19      623.39     48.78 o 
   2  12  11     1645.16     1764.76     99.23 o 
   4  12  11       13.36       28.30     27.61 o 
   6  12  11      810.74      795.02    111.48 o 
  -9  13  11      166.92      144.44     56.24 o 
  -7  13  11      551.83      525.57     92.07 o 
  -5  13  11       14.60       35.43     25.79 o 
  -3  13  11        3.18       31.53     28.81 o 
  -1  13  11       76.76       85.56     28.06 o 
   1  13  11       11.97       38.61     36.39 o 
   3  13  11      514.41      550.40     49.27 o 
   5  13  11     1095.74     1138.28     69.21 o 
   7  13  11      563.38      398.97    205.88 o 
  -8  14  11     6426.95     6537.37    207.07 o 
  -6  14  11     2954.60     2681.23    107.68 o 
  -4  14  11     7677.44     7991.58    140.87 o 
  -2  14  11     4281.03     4043.61    168.21 o 
   0  14  11     4989.30     5526.37    129.35 o 
   2  14  11     1794.45     1888.30     79.95 o 
   4  14  11     5556.52     6096.12    159.06 o 
   6  14  11     2739.06     3041.34    105.11 o 
  -7  15  11       25.19       31.95     37.06 o 
  -5  15  11      665.46      615.45     53.08 o 
  -3  15  11      508.48      438.54     46.09 o 
  -1  15  11      241.80      257.53     41.12 o 
   1  15  11      554.76      505.48     64.58 o 
   3  15  11      134.99      175.94     33.44 o 
   5  15  11       74.60       52.40     35.79 o 
  -6  16  11     1655.26     1524.69    427.58 o 
  -4  16  11      395.03      382.98     38.97 o 
  -2  16  11     1288.75     1476.66     84.47 o 
   0  16  11       79.55       70.24     33.68 o 
   2  16  11     1032.72     1138.98     68.19 o 
   4  16  11      227.81      243.85     51.13 o 
  -7  17  11      154.30       86.92     40.90 o 
  -5  17  11      680.11      745.61     79.29 o 
  -3  17  11      103.65      107.09     28.87 o 
  -1  17  11     1106.11      987.11     73.42 o 
   1  17  11      198.37      175.63     40.26 o 
   3  17  11     1809.44     1865.27     81.42 o 
   5  17  11     1535.44     1650.58     79.63 o 
  -6  18  11      789.07      671.49     86.97 o 
  -4  18  11     7875.06     8494.70    382.58 o 
  -2  18  11     1004.87      940.11     56.55 o 
   0  18  11     7089.21     7667.46    153.18 o 
   2  18  11     1023.97      972.91     62.87 o 
   4  18  11     4787.44     4981.63    139.31 o 
  -5  19  11        9.55       46.01     49.84 o 
  -3  19  11       31.71       42.54     24.54 o 
  -1  19  11       85.03      113.19     31.94 o 
   1  19  11        2.22        7.98     25.06 o 
   3  19  11      570.61      582.21     54.16 o 
  -2  20  11      796.85      792.08     56.79 o 
   0  20  11      769.89      732.70     62.67 o 
   2  20  11      396.74      410.80     45.65 o 
  -1  21  11      121.18      108.46     29.40 o 
  -8   0  12     5042.40     4652.16    167.02 o 
  -6   0  12     5990.00     5945.07    169.82 o 
  -4   0  12    18360.28    18889.20    387.62 o 
  -2   0  12    25013.46    25424.68    352.63 o 
   0   0  12     7788.58     7935.47    220.57 o 
   2   0  12    18429.44    18332.40    317.16 o 
   4   0  12    12558.52    12752.39    282.47 o 
   6   0  12     6169.57     5678.74    217.37 o 
   8   0  12     5418.15     5032.51    186.29 o 
  -9   1  12      266.03      209.65     32.39 o 
  -7   1  12     1486.92     1371.91     59.74 o 
  -5   1  12        2.21       20.77     23.44 o 
  -3   1  12     1899.14     1978.86    248.18 o 
  -1   1  12     1878.49     1937.94    103.54 o 
   1   1  12      899.93      884.63     55.89 o 
   3   1  12     2595.28     2255.99    240.98 o 
   5   1  12      952.74     1030.15     70.98 o 
   7   1  12       14.51       11.21     19.29 o 
 -10   2  12      106.86      145.71     42.18 o 
  -8   2  12        3.86       32.21     27.65 o 
  -6   2  12       20.68       26.80     24.91 o 
  -4   2  12       35.55       40.98     27.19 o 
  -2   2  12       63.16      103.99     30.27 o 
   0   2  12       29.68       45.84     33.87 o 
   2   2  12        7.75       28.35     25.11 o 
   4   2  12        0.08       15.26     23.83 o 
   6   2  12       20.24       46.59     35.79 o 
   8   2  12      353.37      418.70     46.00 o 
  -9   3  12        1.48       29.82     19.96 o 
  -7   3  12      203.46      222.28     35.85 o 
  -5   3  12      271.61      244.53     43.91 o 
  -3   3  12      151.99      191.39     46.35 o 
  -1   3  12        0.06       19.54     18.91 o 
   1   3  12     1735.04     1611.42     96.89 o 
   3   3  12       52.05       72.12     27.55 o 
   5   3  12      293.38      343.10     50.02 o 
   7   3  12      328.55      339.56     44.58 o 
 -10   4  12     3313.13     3366.95    134.63 o 
  -8   4  12     3617.30     3457.14     98.95 o 
  -6   4  12     2044.41     2048.21     72.57 o 
  -4   4  12     4942.37     4929.93    161.74 o 
  -2   4  12    10099.00    10316.38    250.88 o 
   0   4  12      880.58      884.79     70.82 o 
   2   4  12     5752.38     5834.71    169.56 o 
   4   4  12     5211.22     5120.04    295.63 o 
   6   4  12     4187.10     4259.61    128.37 o 
  -9   5  12       54.99       65.18     42.18 o 
  -7   5  12      211.45      184.88     26.70 o 
  -5   5  12     1298.61     1321.02     88.21 o 
  -3   5  12      657.06      654.47     82.29 o 
  -1   5  12      205.33      228.86     39.11 o 
   1   5  12     5392.49     5169.95    166.54 o 
   3   5  12      270.99      296.11     50.56 o 
   5   5  12      391.66      364.99     42.88 o 
   7   5  12     1185.11     1248.98     69.65 o 
  -8   6  12       76.19       79.25     25.52 o 
  -6   6  12      345.74      402.74     69.04 o 
  -4   6  12       53.12       99.07     24.35 o 
  -2   6  12      689.07      838.23     57.86 o 
   0   6  12       33.98       38.74     17.45 o 
   2   6  12      355.67      317.74     46.27 o 
   4   6  12       24.77       60.28     35.62 o 
   6   6  12        0.41       15.41     22.02 o 
  -9   7  12       25.83       16.62     28.12 o 
  -7   7  12       54.54       47.29     20.45 o 
  -5   7  12        0.38       16.99     15.07 o 
  -3   7  12      164.68      170.44     30.19 o 
  -1   7  12      407.02      409.17     60.10 o 
   1   7  12      191.66      187.98     40.22 o 
   3   7  12       27.18       41.88     28.25 o 
   5   7  12       40.52       46.84     26.93 o 
   7   7  12        9.10       33.95     30.26 o 
  -8   8  12     2858.83     2799.32    129.46 o 
  -6   8  12     2493.84     2427.46     76.36 o 
  -4   8  12     4064.29     3959.89    101.96 o 
  -2   8  12     8062.53     8321.65    210.59 o 
   0   8  12     1933.16     2182.19    120.53 o 
   2   8  12     3847.31     3737.63    121.08 o 
   4   8  12     7499.58     7673.72    184.58 o 
   6   8  12     3679.83     3601.50    111.05 o 
  -9   9  12       97.04       49.85     34.51 o 
  -7   9  12      735.94      776.57     61.39 o 
  -5   9  12      343.38      308.66     48.52 o 
  -3   9  12      365.10      365.15     45.60 o 
  -1   9  12      154.59      165.31     42.82 o 
   1   9  12     2089.71     1928.69    100.35 o 
   3   9  12      156.47      170.33     42.80 o 
   5   9  12      311.18      302.32     51.64 o 
   7   9  12      416.62      344.60     59.87 o 
  -8  10  12       27.45       31.95     39.62 o 
  -6  10  12     2665.24     2687.79    108.94 o 
  -4  10  12       64.85       89.89     24.87 o 
  -2  10  12     2641.18     2692.25     90.12 o 
   0  10  12        3.16       27.11     26.47 o 
   2  10  12      581.37      498.62     55.44 o 
   4  10  12      595.32      593.34     74.59 o 
   6  10  12      124.13       88.33     29.75 o 
  -7  11  12      228.64      168.74     49.86 o 
  -5  11  12       33.02       24.85     22.22 o 
  -3  11  12      203.47      254.69     45.50 o 
  -1  11  12      605.61      656.06     54.04 o 
   1  11  12      572.57      479.24     56.27 o 
   3  11  12      818.76      722.11     82.65 o 
   5  11  12      495.47      461.68     64.33 o 
  -8  12  12     3133.64     2981.81    142.30 o 
  -6  12  12      964.58      917.08     51.92 o 
  -4  12  12     4782.75     4699.23    125.42 o 
  -2  12  12     4237.70     4259.38    112.41 o 
   0  12  12     3016.84     3259.86    100.33 o 
   2  12  12     1400.91     1427.76     74.86 o 
   4  12  12     5684.02     5901.43    196.67 o 
   6  12  12     2302.88     1908.55    475.22 o 
  -7  13  12      611.94      620.23     71.61 o 
  -5  13  12      535.39      531.58     54.38 o 
  -3  13  12       27.28       45.84     24.32 o 
  -1  13  12      310.23      340.44     39.50 o 
   1  13  12     1678.64     1671.30     78.62 o 
   3  13  12       53.40      103.53     51.12 o 
   5  13  12       97.74       94.40     47.29 o 
  -6  14  12     2313.32     2239.17    388.14 o 
  -4  14  12       32.87       38.77     24.01 o 
  -2  14  12     1668.78     1660.84     76.01 o 
   0  14  12      266.11      247.16     43.36 o 
   2  14  12      397.24      367.68     42.03 o 
   4  14  12     1541.14     1659.18     80.91 o 
  -5  15  12     1886.48     1870.63     84.26 o 
  -3  15  12       39.43       61.53     27.61 o 
  -1  15  12        1.85       39.88     25.78 o 
   1  15  12     1537.61     1472.51     77.42 o 
   3  15  12       86.94      120.45     29.78 o 
  -6  16  12       30.08       31.95     35.79 o 
  -4  16  12     2917.14     3136.60    122.41 o 
  -2  16  12     1347.90     1410.88     69.96 o 
   0  16  12     1019.58     1136.20     81.33 o 
   2  16  12      438.40      442.14     44.96 o 
  -5  17  12      122.28       98.42     43.46 o 
  -3  17  12      304.28      290.77     38.75 o 
  -1  17  12        6.22       21.07     27.97 o 
   1  17  12        0.04       17.99     28.46 o 
   3  17  12        1.32       70.47     36.19 o 
  -4  18  12      283.46      222.44     56.25 o 
  -2  18  12     1206.22     1217.46     67.57 o 
   0  18  12      147.95      154.70     36.12 o 
  -1  19  12      256.56      241.09     39.65 o 
  -9   1  13      555.90      445.93     46.78 o 
  -7   1  13      401.84      486.72     41.97 o 
  -5   1  13     1459.68     1466.37     67.89 o 
  -3   1  13      212.96      147.49     54.24 o 
  -1   1  13       43.64       38.77     26.93 o 
   1   1  13     1055.25      898.01     61.50 o 
   3   1  13      113.05       83.28     22.93 o 
   5   1  13      157.98      112.49     28.92 o 
  -8   2  13     1446.19     1331.06     77.43 o 
  -6   2  13      170.28      219.68     33.45 o 
  -4   2  13     4105.07     4065.77    164.32 o 
  -2   2  13      926.53      875.31    145.61 o 
   0   2  13     3957.32     4037.08    111.06 o 
   2   2  13      182.12      205.52     35.63 o 
   4   2  13    10221.71    10536.77    225.98 o 
   6   2  13      485.43      376.65     42.04 o 
  -9   3  13      769.77      758.45     75.46 o 
  -7   3  13     2818.89     2696.31     83.74 o 
  -5   3  13     2315.38     2521.34    172.96 o 
  -3   3  13      155.78      139.33     44.74 o 
  -1   3  13     1197.98     1276.89     87.33 o 
   1   3  13      390.34      336.98     49.63 o 
   3   3  13      149.40      187.02     37.83 o 
   5   3  13       40.47       26.74     25.92 o 
  -8   4  13      255.37      219.38     30.27 o 
  -6   4  13       37.03       42.79     21.09 o 
  -4   4  13       76.72       76.83     30.95 o 
  -2   4  13        0.56        8.57     21.63 o 
   0   4  13      107.67       78.14     29.47 o 
   2   4  13       59.44       80.38     31.68 o 
   4   4  13      993.21     1096.41     95.95 o 
   6   4  13      243.16      264.86     42.59 o 
  -7   5  13       63.25       35.58     18.67 o 
  -5   5  13      147.55      142.07     37.74 o 
  -3   5  13      195.08      203.77     40.42 o 
  -1   5  13      109.58       93.39     27.47 o 
   1   5  13       78.36       67.46     25.47 o 
   3   5  13       11.11       23.94     23.44 o 
   5   5  13      107.01       90.31     32.54 o 
  -8   6  13       34.79       75.41     47.29 o 
  -6   6  13       71.39       97.26     28.20 o 
  -4   6  13     3926.52     3919.02    116.15 o 
  -2   6  13     2105.32     2261.11     86.07 o 
   0   6  13     2691.35     2838.85    207.65 o 
   2   6  13       99.18       85.34     32.14 o 
   4   6  13     2950.66     3073.05    138.99 o 
   6   6  13      118.42       83.92     26.02 o 
  -7   7  13     1322.53     1177.69     71.03 o 
  -5   7  13     1036.22     1027.01     97.88 o 
  -3   7  13      515.43      502.11     48.32 o 
  -1   7  13      777.42      902.84     59.93 o 
   1   7  13      818.80      850.15     76.31 o 
   3   7  13       62.48       49.85     24.40 o 
   5   7  13       68.11       54.28     29.41 o 
  -8   8  13       69.15       47.29     46.01 o 
  -6   8  13       53.71       66.60     30.19 o 
  -4   8  13      135.97      139.62     37.33 o 
  -2   8  13       95.99       72.83     25.30 o 
   0   8  13      403.46      398.92     61.37 o 
   2   8  13       54.97       77.17     34.91 o 
   4   8  13     1082.30     1108.73     94.63 o 
  -7   9  13      361.65      391.22     74.15 o 
  -5   9  13      327.84      316.77     52.73 o 
  -3   9  13      989.84     1088.52     68.54 o 
  -1   9  13      153.95      187.58     34.03 o 
   1   9  13       53.16       80.27     31.90 o 
   3   9  13      144.00      110.76     34.58 o 
   5   9  13       13.11       46.79     24.17 o 
  -6  10  13     1446.44     1415.84     62.37 o 
  -4  10  13     8010.03     8201.38    182.18 o 
  -2  10  13     6535.19     6612.76    205.25 o 
   0  10  13     6171.32     6396.84    222.53 o 
   2  10  13     3030.53     2778.72     97.59 o 
   4  10  13     6466.51     6411.26    152.14 o 
  -7  11  13      715.86      670.16     76.74 o 
  -5  11  13      144.15      117.62     40.90 o 
  -3  11  13      174.25      157.50     43.46 o 
  -1  11  13      660.84      731.80     59.19 o 
   1  11  13      502.09      536.53     69.69 o 
   3  11  13      132.40      127.01     31.48 o 
  -6  12  13       16.15       22.15     20.58 o 
  -4  12  13      674.65      654.87     55.87 o 
  -2  12  13       24.24       19.81     26.00 o 
   0  12  13     1120.05     1311.99     75.35 o 
   2  12  13       87.01      152.50     34.72 o 
   4  12  13     1397.51     1523.56     82.89 o 
  -5  13  13      584.32      583.84     75.18 o 
  -3  13  13     1908.04     1927.58     77.10 o 
  -1  13  13      307.78      329.75     42.36 o 
   1  13  13      324.52      357.66     45.65 o 
   3  13  13      525.49      640.80     59.66 o 
  -4  14  13     1718.86     1523.59     69.18 o 
  -2  14  13     4020.00     4274.42    174.51 o 
   0  14  13      589.30      607.73     53.16 o 
   2  14  13     2999.71     3246.64    219.83 o 
  -3  15  13        4.09       17.89     29.40 o 
  -1  15  13       10.29        5.11     38.34 o 
   1  15  13      433.89      379.76     49.44 o 
  -2  16  13      118.47      112.04     28.20 o 
   0  16  13      543.26      596.79     60.74 o 
  -6   0  14     2541.43     2367.86    119.16 o 
  -2   0  14     9475.34     9156.71    322.69 o 
   0   0  14    13463.13    13375.17    287.72 o 
   2   0  14      535.08      466.74     66.50 o 
   4   0  14     6208.38     6214.88    208.32 o 
  -7   1  14      345.82      393.00     40.22 o 
  -5   1  14       60.68       73.09     24.35 o 
  -3   1  14        5.32       21.85     16.61 o 
  -1   1  14      217.07      182.03     44.68 o 
   1   1  14      525.51      503.74     49.89 o 
   3   1  14       74.69       83.52     31.17 o 
   5   1  14       90.84       75.32     26.02 o 
  -6   2  14      131.71      101.85     25.11 o 
  -4   2  14       66.23       50.76     23.45 o 
  -2   2  14        1.93       31.78     19.82 o 
   0   2  14      416.54      453.22     61.68 o 
   2   2  14       83.20       47.78     35.79 o 
   4   2  14       79.86       62.43     29.28 o 
  -7   3  14      103.17       93.26     34.51 o 
  -5   3  14      426.95      462.85     77.99 o 
  -3   3  14       50.24       62.85     30.39 o 
  -1   3  14      244.27      224.01     51.88 o 
   1   3  14        6.50       20.27     22.38 o 
   3   3  14      415.88      370.77     56.58 o 
   5   3  14      110.29      104.81     39.62 o 
  -6   4  14      273.36      263.74     42.75 o 
  -4   4  14     1509.37     1641.33     73.96 o 
  -2   4  14      673.99      612.91     94.35 o 
   0   4  14     2550.56     2541.70    132.01 o 
   2   4  14      590.41      557.24     64.80 o 
   4   4  14     6639.02     6849.85    187.17 o 
  -7   5  14      411.64      449.78     41.45 o 
  -5   5  14      527.13      568.44    108.05 o 
  -3   5  14       25.96       41.05     24.97 o 
  -1   5  14       75.77       76.84     22.93 o 
   1   5  14        8.77       24.21     23.03 o 
   3   5  14       64.31       31.55     20.88 o 
  -6   6  14       80.77       87.33     27.63 o 
  -4   6  14      473.71      528.62    106.13 o 
  -2   6  14      101.80      107.89     30.57 o 
   0   6  14      750.96      781.19     71.01 o 
   2   6  14      259.66      268.14     49.15 o 
   4   6  14      653.18      640.29     72.50 o 
  -5   7  14       12.13       61.35     33.23 o 
  -3   7  14       19.45       19.86     24.49 o 
  -1   7  14       67.22       57.09     23.03 o 
   1   7  14      173.91      165.86     47.30 o 
   3   7  14       30.50       45.37     25.30 o 
  -6   8  14      263.03      224.72     58.84 o 
  -4   8  14     2233.11     2405.47     88.79 o 
  -2   8  14     2007.16     2259.31     90.50 o 
   0   8  14     1340.72     1530.40    103.66 o 
   2   8  14     1661.34     1565.53    104.97 o 
  -5   9  14      278.95      205.69     50.72 o 
  -3   9  14      117.71      112.82     32.00 o 
  -1   9  14      266.95      310.29     41.12 o 
   1   9  14        0.33       17.89     30.67 o 
   3   9  14       27.23       32.38     22.86 o 
  -4  10  14     2036.28     2060.13    108.21 o 
  -2  10  14       12.04       23.80     26.30 o 
   0  10  14     1343.28     1448.12     88.94 o 
   2  10  14       21.91       24.28     34.51 o 
  -3  11  14      427.17      418.24     64.98 o 
  -1  11  14      245.18      181.18     33.75 o 
   1  11  14       86.77      146.38     38.36 o 
  -4  12  14      679.58      647.34     64.52 o 
  -2  12  14     1772.16     1854.17     82.92 o 
   0  12  14      168.75      169.15     33.75 o 
  -1  13  14       65.95       88.03     32.00 o 
  -5   1  15       92.61       87.04     26.71 o 
  -3   1  15        6.07       16.64     19.86 o 
  -1   1  15       61.65       40.17     18.91 o 
   1   1  15      359.08      282.30     75.79 o 
  -4   2  15     2096.65     2282.94    133.19 o 
  -2   2  15      243.27      190.61     68.80 o 
   0   2  15      811.56      745.69    164.81 o 
   2   2  15     2779.49     2851.87    103.29 o 
  -5   3  15      121.71      111.57     31.29 o 
  -3   3  15      356.91      323.37     74.15 o 
  -1   3  15       22.92       21.79     17.61 o 
   1   3  15      689.03      660.39     74.71 o 
  -4   4  15      574.27      624.00     98.46 o 
  -2   4  15      394.26      360.55    152.15 o 
   0   4  15       63.78       50.19     26.93 o 
   2   4  15        6.86        5.11     33.23 o 
  -3   5  15       46.70       26.84     24.28 o 
  -1   5  15      158.00      140.41     34.94 o 
   1   5  15       76.53       43.39     25.74 o 
  -4   6  15     1943.28     1962.86    137.01 o 
  -2   6  15     1230.40     1447.96    276.39 o 
   0   6  15      380.53      381.95     66.06 o 
  -3   7  15       44.57       49.28     34.58 o 
  -1   7  15      184.29      215.10     44.81 o 
   1   7  15      849.05      857.00     83.14 o 
  -2   8  15      184.35      123.10     29.79 o 
   0   8  15      609.25      602.32     79.29 o 
                                                 
